# Supplementary material for: HMGB1 is a mediator of cuproptosis-related sterile inflammation
Source: Front Cell Dev Biol. 2022 Sep 21;10:996307. doi: 10.3389/fcell.2022.996307 (PMC9534480; doi:10.3389/fcell.2022.996307)
Supplement: Supplementary file 1 [file Table2.XLSX]

## Sheet: Sheet1
1A
	Number of families	1
	Number of comparisons per family	7
	Alpha	0.05
	Dunnett's multiple comparisons test	Mean Diff.	95.00% CI of diff.	Below threshold?	Summary	Adjusted P Value	A-?
	1: Ctrl vs. 2: Elesclomol (36 h)	-3.897	-11.01 to 3.216	No	ns	0.4658	B	2: Elesclomol (36 h)
	1: Ctrl vs. 3: CuCl2 (36 h)	-1.173	-8.286 to 5.939	No	ns	0.9949	C	3: CuCl2 (36 h)
	1: Ctrl vs. 4: ES-Cu (3 h)	0.13	-6.982 to 7.242	No	ns	>0.9999	D	4: ES-Cu (3 h)
	1: Ctrl vs. 5: ES-Cu (6 h)	-0.7067	-7.819 to 6.406	No	ns	0.9996	E	5: ES-Cu (6 h)
	1: Ctrl vs. 6: ES-Cu (12 h)	-13.36	-20.47 to -6.248	Yes	***	0.0003	F	6: ES-Cu (12 h)
	1: Ctrl vs. 7: ES-Cu (24 h)	-39.14	-46.25 to -32.03	Yes	****	<0.0001	G	7: ES-Cu (24 h)
	1: Ctrl vs. 8: ES-Cu (36 h)	-58.44	-65.56 to -51.33	Yes	****	<0.0001	H	8: ES-Cu (36 h)
	Test details	Mean 1	Mean 2	Mean Diff.	SE of diff.	n1	n2	q	DF
	1: Ctrl vs. 2: Elesclomol (36 h)	1.28	5.177	-3.897	2.432	3	3	1.602	16
	1: Ctrl vs. 3: CuCl2 (36 h)	1.28	2.453	-1.173	2.432	3	3	0.4824	16
	1: Ctrl vs. 4: ES-Cu (3 h)	1.28	1.15	0.13	2.432	3	3	0.05344	16
	1: Ctrl vs. 5: ES-Cu (6 h)	1.28	1.987	-0.7067	2.432	3	3	0.2905	16
	1: Ctrl vs. 6: ES-Cu (12 h)	1.28	14.64	-13.36	2.432	3	3	5.492	16
	1: Ctrl vs. 7: ES-Cu (24 h)	1.28	40.42	-39.14	2.432	3	3	16.09	16
	1: Ctrl vs. 8: ES-Cu (36 h)	1.28	59.72	-58.44	2.432	3	3	24.03	16
	Table Analyzed
	Data sets analyzed	A-H
	ANOVA summary
	F	166.3
	P value	<0.0001
	P value summary	****
	Significant diff. among means (P < 0.05)?	Yes
	R squared	0.9864
	Brown-Forsythe test
	F (DFn, DFd)	1.684 (7, 16)
	P value	0.1835
	P value summary	ns
	Are SDs significantly different (P < 0.05)?	No
	Bartlett's test
	Bartlett's statistic (corrected)
	P value
	P value summary
	Are SDs significantly different (P < 0.05)?
	ANOVA table	SS	DF	MS	F (DFn, DFd)	P value
	Treatment (between columns)	10332	7	1476	F (7, 16) = 166.3	P<0.0001
	Residual (within columns)	142	16	8.875
	Total	10474	23
	Data summary
	Number of treatments (columns)	8
	Number of values (total)	24
1B	Table Analyzed
	Data sets analyzed	A-H
	ANOVA summary
	F	30
	P value	<0.0001
	P value summary	****
	Significant diff. among means (P < 0.05)?	Yes
	R squared	0.9292
	Brown-Forsythe test
	F (DFn, DFd)	0.8477 (7, 16)
	P value	0.5653
	P value summary	ns
	Are SDs significantly different (P < 0.05)?	No
	Bartlett's test
	Bartlett's statistic (corrected)
	P value
	P value summary
	Are SDs significantly different (P < 0.05)?
	ANOVA table	SS	DF	MS	F (DFn, DFd)	P value
	Treatment (between columns)	480.2	7	68.6	F (7, 16) = 30.00	P<0.0001
	Residual (within columns)	36.59	16	2.287
	Total	516.8	23
	Data summary
	Number of treatments (columns)	8
	Number of values (total)	24
	Number of families	1
	Number of comparisons per family	7
	Alpha	0.05
	Dunnett's multiple comparisons test	Mean Diff.	95.00% CI of diff.	Below threshold?	Summary	Adjusted P Value	A-?
	1: Ctrl vs. 2: Elesclomol (36 h)	-0.95	-4.560 to 2.660	No	ns	0.9494	B	2: Elesclomol (36 h)
	1: Ctrl vs. 3: CuCl2 (36 h)	-0.9067	-4.517 to 2.704	No	ns	0.9593	C	3: CuCl2 (36 h)
	1: Ctrl vs. 4: ES-Cu (3 h)	-0.89	-4.500 to 2.720	No	ns	0.9628	D	4: ES-Cu (3 h)
	1: Ctrl vs. 5: ES-Cu (6 h)	-2.873	-6.484 to 0.7370	No	ns	0.1509	E	5: ES-Cu (6 h)
	1: Ctrl vs. 6: ES-Cu (12 h)	-4.933	-8.544 to -1.323	Yes	**	0.0059	F	6: ES-Cu (12 h)
	1: Ctrl vs. 7: ES-Cu (24 h)	-8.86	-12.47 to -5.250	Yes	****	<0.0001	G	7: ES-Cu (24 h)
	1: Ctrl vs. 8: ES-Cu (36 h)	-13.48	-17.09 to -9.870	Yes	****	<0.0001	H	8: ES-Cu (36 h)
	Test details	Mean 1	Mean 2	Mean Diff.	SE of diff.	n1	n2	q	DF
	1: Ctrl vs. 2: Elesclomol (36 h)	0.03333	0.9833	-0.95	1.235	3	3	0.7694	16
	1: Ctrl vs. 3: CuCl2 (36 h)	0.03333	0.94	-0.9067	1.235	3	3	0.7343	16
	1: Ctrl vs. 4: ES-Cu (3 h)	0.03333	0.9233	-0.89	1.235	3	3	0.7208	16
	1: Ctrl vs. 5: ES-Cu (6 h)	0.03333	2.907	-2.873	1.235	3	3	2.327	16
	1: Ctrl vs. 6: ES-Cu (12 h)	0.03333	4.967	-4.933	1.235	3	3	3.995	16
	1: Ctrl vs. 7: ES-Cu (24 h)	0.03333	8.893	-8.86	1.235	3	3	7.176	16
	1: Ctrl vs. 8: ES-Cu (36 h)	0.03333	13.51	-13.48	1.235	3	3	10.92	16
1C	Table Analyzed
	Data sets analyzed	A-H
	ANOVA summary
	F	123.3
	P value	<0.0001
	P value summary	****
	Significant diff. among means (P < 0.05)?	Yes
	R squared	0.9818
	Brown-Forsythe test
	F (DFn, DFd)	1.637 (7, 16)
	P value	0.1956
	P value summary	ns
	Are SDs significantly different (P < 0.05)?	No
	Bartlett's test
	Bartlett's statistic (corrected)
	P value
	P value summary
	Are SDs significantly different (P < 0.05)?
	ANOVA table	SS	DF	MS	F (DFn, DFd)	P value
	Treatment (between columns)	7126	7	1018	F (7, 16) = 123.3	P<0.0001
	Residual (within columns)	132.1	16	8.255
	Total	7258	23
	Data summary
	Number of treatments (columns)	8
	Number of values (total)	24
	Number of families	1
	Number of comparisons per family	7
	Alpha	0.05
	Dunnett's multiple comparisons test	Mean Diff.	95.00% CI of diff.	Below threshold?	Summary	Adjusted P Value	A-?
	1: Ctrl vs. 2: Elesclomol (36 h)	-2.753	-9.613 to 4.106	No	ns	0.7473	B	2: Elesclomol (36 h)
	1: Ctrl vs. 3: CuCl2 (36 h)	0.01333	-6.846 to 6.873	No	ns	>0.9999	C	3: CuCl2 (36 h)
	1: Ctrl vs. 4: ES-Cu (3 h)	-2.247	-9.106 to 4.613	No	ns	0.8735	D	4: ES-Cu (3 h)
	1: Ctrl vs. 5: ES-Cu (6 h)	-2.573	-9.433 to 4.286	No	ns	0.7954	E	5: ES-Cu (6 h)
	1: Ctrl vs. 6: ES-Cu (12 h)	-15.84	-22.70 to -8.981	Yes	****	<0.0001	F	6: ES-Cu (12 h)
	1: Ctrl vs. 7: ES-Cu (24 h)	-29.04	-35.90 to -22.18	Yes	****	<0.0001	G	7: ES-Cu (24 h)
	1: Ctrl vs. 8: ES-Cu (36 h)	-50.98	-57.84 to -44.12	Yes	****	<0.0001	H	8: ES-Cu (36 h)
	Test details	Mean 1	Mean 2	Mean Diff.	SE of diff.	n1	n2	q	DF
	1: Ctrl vs. 2: Elesclomol (36 h)	0.1267	2.88	-2.753	2.346	3	3	1.174	16
	1: Ctrl vs. 3: CuCl2 (36 h)	0.1267	0.1133	0.01333	2.346	3	3	0.005684	16
	1: Ctrl vs. 4: ES-Cu (3 h)	0.1267	2.373	-2.247	2.346	3	3	0.9577	16
	1: Ctrl vs. 5: ES-Cu (6 h)	0.1267	2.7	-2.573	2.346	3	3	1.097	16
	1: Ctrl vs. 6: ES-Cu (12 h)	0.1267	15.97	-15.84	2.346	3	3	6.752	16
	1: Ctrl vs. 7: ES-Cu (24 h)	0.1267	29.17	-29.04	2.346	3	3	12.38	16
	1: Ctrl vs. 8: ES-Cu (36 h)	0.1267	51.1	-50.98	2.346	3	3	21.73	16
1D	Table Analyzed
	Data sets analyzed	A-H
	ANOVA summary
	F	64.33
	P value	<0.0001
	P value summary	****
	Significant diff. among means (P < 0.05)?	Yes
	R squared	0.9657
	Brown-Forsythe test
	F (DFn, DFd)	1.581 (7, 16)
	P value	0.2115
	P value summary	ns
	Are SDs significantly different (P < 0.05)?	No
	Bartlett's test
	Bartlett's statistic (corrected)
	P value
	P value summary
	Are SDs significantly different (P < 0.05)?
	ANOVA table	SS	DF	MS	F (DFn, DFd)	P value
	Treatment (between columns)	1680	7	240	F (7, 16) = 64.33	P<0.0001
	Residual (within columns)	59.68	16	3.73
	Total	1739	23
	Data summary
	Number of treatments (columns)	8
	Number of values (total)	24
	Number of families	1
	Number of comparisons per family	7
	Alpha	0.05
	Dunnett's multiple comparisons test	Mean Diff.	95.00% CI of diff.	Below threshold?	Summary	Adjusted P Value	A-?
	1: Ctrl vs. 2: Elesclomol (36 h)	-1.84	-6.451 to 2.771	No	ns	0.7517	B	2: Elesclomol (36 h)
	1: Ctrl vs. 3: CuCl2 (36 h)	-0.49	-5.101 to 4.121	No	ns	0.9996	C	3: CuCl2 (36 h)
	1: Ctrl vs. 4: ES-Cu (3 h)	-1.903	-6.514 to 2.708	No	ns	0.7255	D	4: ES-Cu (3 h)
	1: Ctrl vs. 5: ES-Cu (6 h)	-5.507	-10.12 to -0.8957	Yes	*	0.0162	E	5: ES-Cu (6 h)
	1: Ctrl vs. 6: ES-Cu (12 h)	-10.84	-15.45 to -6.232	Yes	****	<0.0001	F	6: ES-Cu (12 h)
	1: Ctrl vs. 7: ES-Cu (24 h)	-16.71	-21.32 to -12.10	Yes	****	<0.0001	G	7: ES-Cu (24 h)
	1: Ctrl vs. 8: ES-Cu (36 h)	-24.58	-29.19 to -19.97	Yes	****	<0.0001	H	8: ES-Cu (36 h)
	Test details	Mean 1	Mean 2	Mean Diff.	SE of diff.	n1	n2	q	DF
	1: Ctrl vs. 2: Elesclomol (36 h)	0.8667	2.707	-1.84	1.577	3	3	1.167	16
	1: Ctrl vs. 3: CuCl2 (36 h)	0.8667	1.357	-0.49	1.577	3	3	0.3107	16
	1: Ctrl vs. 4: ES-Cu (3 h)	0.8667	2.77	-1.903	1.577	3	3	1.207	16
	1: Ctrl vs. 5: ES-Cu (6 h)	0.8667	6.373	-5.507	1.577	3	3	3.492	16
	1: Ctrl vs. 6: ES-Cu (12 h)	0.8667	11.71	-10.84	1.577	3	3	6.876	16
	1: Ctrl vs. 7: ES-Cu (24 h)	0.8667	17.58	-16.71	1.577	3	3	10.6	16
	1: Ctrl vs. 8: ES-Cu (36 h)	0.8667	25.44	-24.58	1.577	3	3	15.58	16
1G	Table Analyzed
	Data sets analyzed	A-G
	ANOVA summary
	F	126.9
	P value	<0.0001
	P value summary	****
	Significant diff. among means (P < 0.05)?	Yes
	R squared	0.9819
	Brown-Forsythe test
	F (DFn, DFd)	0.6639 (6, 14)
	P value	0.6801
	P value summary	ns
	Are SDs significantly different (P < 0.05)?	No
	Bartlett's test
	Bartlett's statistic (corrected)
	P value
	P value summary
	Are SDs significantly different (P < 0.05)?
	ANOVA table	SS	DF	MS	F (DFn, DFd)	P value
	Treatment (between columns)	6112	6	1019	F (6, 14) = 126.9	P<0.0001
	Residual (within columns)	112.4	14	8.031
	Total	6225	20
	Data summary
	Number of treatments (columns)	7
	Number of values (total)	21
	Number of families	1
	Number of comparisons per family	6
	Alpha	0.05
	Dunnett's multiple comparisons test	Mean Diff.	95.00% CI of diff.	Below threshold?	Summary	Adjusted P Value	A-?
	1: Ctrl vs. 2: ES-Cu	-41.89	-48.63 to -35.15	Yes	****	<0.0001	B	2: ES-Cu
	1: Ctrl vs. 3: ES-Cu+tetrathiomolybdate	-3.95	-10.69 to 2.789	No	ns	0.3773	C	3: ES-Cu+tetrathiomolybdate
	1: Ctrl vs. 4: ES-Cu+Z-VAD-FMK	-42.39	-49.13 to -35.65	Yes	****	<0.0001	D	4: ES-Cu+Z-VAD-FMK
	1: Ctrl vs. 5: ES-Cu+necrostatin-1	-41.26	-48.00 to -34.52	Yes	****	<0.0001	E	5: ES-Cu+necrostatin-1
	1: Ctrl vs. 6: ES-Cu+ferrostatin-1	-35.29	-42.03 to -28.55	Yes	****	<0.0001	F	6: ES-Cu+ferrostatin-1
	1: Ctrl vs. 7: ES-Cu+MitoQ10	-34.93	-41.67 to -28.19	Yes	****	<0.0001	G	7: ES-Cu+MitoQ10
	Test details	Mean 1	Mean 2	Mean Diff.	SE of diff.	n1	n2	q	DF
	1: Ctrl vs. 2: ES-Cu	1.813	43.71	-41.89	2.314	3	3	18.11	14
	1: Ctrl vs. 3: ES-Cu+tetrathiomolybdate	1.813	5.763	-3.95	2.314	3	3	1.707	14
	1: Ctrl vs. 4: ES-Cu+Z-VAD-FMK	1.813	44.2	-42.39	2.314	3	3	18.32	14
	1: Ctrl vs. 5: ES-Cu+necrostatin-1	1.813	43.07	-41.26	2.314	3	3	17.83	14
	1: Ctrl vs. 6: ES-Cu+ferrostatin-1	1.813	37.11	-35.29	2.314	3	3	15.25	14
	1: Ctrl vs. 7: ES-Cu+MitoQ10	1.813	36.75	-34.93	2.314	3	3	15.1	14
1H	Table Analyzed
	Data sets analyzed	A-G
	ANOVA summary
	F	22.13
	P value	<0.0001
	P value summary	****
	Significant diff. among means (P < 0.05)?	Yes
	R squared	0.9046
	Brown-Forsythe test
	F (DFn, DFd)	0.6988 (6, 14)
	P value	0.6553
	P value summary	ns
	Are SDs significantly different (P < 0.05)?	No
	Bartlett's test
	Bartlett's statistic (corrected)
	P value
	P value summary
	Are SDs significantly different (P < 0.05)?
	ANOVA table	SS	DF	MS	F (DFn, DFd)	P value
	Treatment (between columns)	399.2	6	66.54	F (6, 14) = 22.13	P<0.0001
	Residual (within columns)	42.09	14	3.006
	Total	441.3	20
	Data summary
	Number of treatments (columns)	7
	Number of values (total)	21
	Number of families	1
	Number of comparisons per family	6
	Alpha	0.05
	Dunnett's multiple comparisons test	Mean Diff.	95.00% CI of diff.	Below threshold?	Summary	Adjusted P Value	A-?
	1: Ctrl vs. 2: ES-Cu	-10.29	-14.42 to -6.170	Yes	****	<0.0001	B	2: ES-Cu
	1: Ctrl vs. 3: ES-Cu+tetrathiomolybdate	-0.89	-5.013 to 3.233	No	ns	0.9698	C	3: ES-Cu+tetrathiomolybdate
	1: Ctrl vs. 4: ES-Cu+Z-VAD-FMK	-11.3	-15.42 to -7.174	Yes	****	<0.0001	D	4: ES-Cu+Z-VAD-FMK
	1: Ctrl vs. 5: ES-Cu+necrostatin-1	-10.63	-14.75 to -6.507	Yes	****	<0.0001	E	5: ES-Cu+necrostatin-1
	1: Ctrl vs. 6: ES-Cu+ferrostatin-1	-8.547	-12.67 to -4.424	Yes	***	0.0002	F	6: ES-Cu+ferrostatin-1
	1: Ctrl vs. 7: ES-Cu+MitoQ10	-8.427	-12.55 to -4.304	Yes	***	0.0002	G	7: ES-Cu+MitoQ10
	Test details	Mean 1	Mean 2	Mean Diff.	SE of diff.	n1	n2	q	DF
	1: Ctrl vs. 2: ES-Cu	0.22	10.51	-10.29	1.416	3	3	7.271	14
	1: Ctrl vs. 3: ES-Cu+tetrathiomolybdate	0.22	1.11	-0.89	1.416	3	3	0.6287	14
	1: Ctrl vs. 4: ES-Cu+Z-VAD-FMK	0.22	11.52	-11.3	1.416	3	3	7.98	14
	1: Ctrl vs. 5: ES-Cu+necrostatin-1	0.22	10.85	-10.63	1.416	3	3	7.509	14
	1: Ctrl vs. 6: ES-Cu+ferrostatin-1	0.22	8.767	-8.547	1.416	3	3	6.037	14
	1: Ctrl vs. 7: ES-Cu+MitoQ10	0.22	8.647	-8.427	1.416	3	3	5.952	14
2A	Table Analyzed
	Data sets analyzed	A-D
	ANOVA summary
	F	56.07
	P value	<0.0001
	P value summary	****
	Significant diff. among means (P < 0.05)?	Yes
	R squared	0.9546
	Brown-Forsythe test
	F (DFn, DFd)	0.8404 (3, 8)
	P value	0.5089
	P value summary	ns
	Are SDs significantly different (P < 0.05)?	No
	Bartlett's test
	Bartlett's statistic (corrected)
	P value
	P value summary
	Are SDs significantly different (P < 0.05)?
	ANOVA table	SS	DF	MS	F (DFn, DFd)	P value
	Treatment (between columns)	0.5102	3	0.1701	F (3, 8) = 56.07	P<0.0001
	Residual (within columns)	0.02427	8	0.003033
	Total	0.5345	11
	Data summary
	Number of treatments (columns)	4
	Number of values (total)	12
	Number of families	1
	Number of comparisons per family	3
	Alpha	0.05
	Dunnett's multiple comparisons test	Mean Diff.	95.00% CI of diff.	Below threshold?	Summary	Adjusted P Value	A-?
	1: Ctrl vs. 2: ES-Cu (6 h)	0.07	-0.05950 to 0.1995	No	ns	0.3371	B	2: ES-Cu (6 h)
	1: Ctrl vs. 3: ES-Cu (24 h)	0.3167	0.1872 to 0.4462	Yes	***	0.0003	C	3: ES-Cu (24 h)
	1: Ctrl vs. 4: ES-Cu (36 h)	0.52	0.3905 to 0.6495	Yes	****	<0.0001	D	4: ES-Cu (36 h)
	Test details	Mean 1	Mean 2	Mean Diff.	SE of diff.	n1	n2	q	DF
	1: Ctrl vs. 2: ES-Cu (6 h)	1	0.93	0.07	0.04497	3	3	1.557	8
	1: Ctrl vs. 3: ES-Cu (24 h)	1	0.6833	0.3167	0.04497	3	3	7.042	8
	1: Ctrl vs. 4: ES-Cu (36 h)	1	0.48	0.52	0.04497	3	3	11.56	8
2B	Table Analyzed
	Data sets analyzed	A-D
	ANOVA summary
	F	132.9
	P value	<0.0001
	P value summary	****
	Significant diff. among means (P < 0.05)?	Yes
	R squared	0.9803
	Brown-Forsythe test
	F (DFn, DFd)	0.8119 (3, 8)
	P value	0.5222
	P value summary	ns
	Are SDs significantly different (P < 0.05)?	No
	Bartlett's test
	Bartlett's statistic (corrected)
	P value
	P value summary
	Are SDs significantly different (P < 0.05)?
	ANOVA table	SS	DF	MS	F (DFn, DFd)	P value
	Treatment (between columns)	5081	3	1694	F (3, 8) = 132.9	P<0.0001
	Residual (within columns)	101.9	8	12.74
	Total	5183	11
	Data summary
	Number of treatments (columns)	4
	Number of values (total)	12
	Number of families	1
	Number of comparisons per family	3
	Alpha	0.05
	Dunnett's multiple comparisons test	Mean Diff.	95.00% CI of diff.	Below threshold?	Summary	Adjusted P Value	A-?
	1: Ctrl vs. 2: ES-Cu (6 h)	5.72	-2.673 to 14.11	No	ns	0.1929	B	2: ES-Cu (6 h)
	1: Ctrl vs. 3: ES-Cu (24 h)	31.74	23.35 to 40.13	Yes	****	<0.0001	C	3: ES-Cu (24 h)
	1: Ctrl vs. 4: ES-Cu (36 h)	51.15	42.76 to 59.54	Yes	****	<0.0001	D	4: ES-Cu (36 h)
	Test details	Mean 1	Mean 2	Mean Diff.	SE of diff.	n1	n2	q	DF
	1: Ctrl vs. 2: ES-Cu (6 h)	100	94.28	5.72	2.914	3	3	1.963	8
	1: Ctrl vs. 3: ES-Cu (24 h)	100	68.26	31.74	2.914	3	3	10.89	8
	1: Ctrl vs. 4: ES-Cu (36 h)	100	48.85	51.15	2.914	3	3	17.55	8
2E	Table Analyzed
	Two-way ANOVA	Ordinary
	Alpha	0.05
	Source of Variation	% of total variation	P value	P value summary	Significant?
	Interaction	26.29	<0.0001	****	Yes
	Row Factor	19.62	<0.0001	****	Yes
	Column Factor	52.85	<0.0001	****	Yes
	ANOVA table	SS	DF	MS	F (DFn, DFd)	P value
	Interaction	2801	5	560.1	F (5, 24) = 101.3	P<0.0001
	Row Factor	2090	1	2090	F (1, 24) = 377.9	P<0.0001
	Column Factor	5630	5	1126	F (5, 24) = 203.6	P<0.0001
	Residual	132.7	24	5.53
	Difference between row means
	Mean of Row 1	19.73
	Mean of Row 2	4.491
	Difference between means	15.24
	SE of difference	0.7839
	95% CI of difference	13.62 to 16.86
	Data summary
	Number of columns (Column Factor)	6
	Number of rows (Row Factor)	2
	Number of values	36
	Compare cell means regardless of rows and columns
	Number of families	1
	Number of comparisons per family	66
	Alpha	0.05
	Tukey's multiple comparisons test	Mean Diff.	95.00% CI of diff.	Below threshold?	Summary	Adjusted P Value
	Row 1:1: Ctrl vs. Row 1:2: ES-Cu (3 h)	-0.64	-7.563 to 6.283	No	ns	>0.9999
	Row 1:1: Ctrl vs. Row 1:3: ES-Cu (6 h)	-1.763	-8.686 to 5.160	No	ns	0.9982
	Row 1:1: Ctrl vs. Row 1:4: ES-Cu (12 h)	-15.08	-22.00 to -8.157	Yes	****	<0.0001
	Row 1:1: Ctrl vs. Row 1:5: ES-Cu (24 h)	-41.98	-48.91 to -35.06	Yes	****	<0.0001
	Row 1:1: Ctrl vs. Row 1:6: ES-Cu (36 h)	-53.47	-60.39 to -46.55	Yes	****	<0.0001
	Row 1:1: Ctrl vs. Row 2:1: Ctrl	-0.6	-7.523 to 6.323	No	ns	>0.9999
	Row 1:1: Ctrl vs. Row 2:2: ES-Cu (3 h)	-0.73	-7.653 to 6.193	No	ns	>0.9999
	Row 1:1: Ctrl vs. Row 2:3: ES-Cu (6 h)	-0.76	-7.683 to 6.163	No	ns	>0.9999
	Row 1:1: Ctrl vs. Row 2:4: ES-Cu (12 h)	-2.197	-9.120 to 4.726	No	ns	0.9887
	Row 1:1: Ctrl vs. Row 2:5: ES-Cu (24 h)	-6.91	-13.83 to 0.01294	No	ns	0.0507
	Row 1:1: Ctrl vs. Row 2:6: ES-Cu (36 h)	-10.31	-17.23 to -3.387	Yes	***	0.0008
	Row 1:2: ES-Cu (3 h) vs. Row 1:3: ES-Cu (6 h)	-1.123	-8.046 to 5.800	No	ns	>0.9999
	Row 1:2: ES-Cu (3 h) vs. Row 1:4: ES-Cu (12 h)	-14.44	-21.36 to -7.517	Yes	****	<0.0001
	Row 1:2: ES-Cu (3 h) vs. Row 1:5: ES-Cu (24 h)	-41.34	-48.27 to -34.42	Yes	****	<0.0001
	Row 1:2: ES-Cu (3 h) vs. Row 1:6: ES-Cu (36 h)	-52.83	-59.75 to -45.91	Yes	****	<0.0001
	Row 1:2: ES-Cu (3 h) vs. Row 2:1: Ctrl	0.04	-6.883 to 6.963	No	ns	>0.9999
	Row 1:2: ES-Cu (3 h) vs. Row 2:2: ES-Cu (3 h)	-0.09	-7.013 to 6.833	No	ns	>0.9999
	Row 1:2: ES-Cu (3 h) vs. Row 2:3: ES-Cu (6 h)	-0.12	-7.043 to 6.803	No	ns	>0.9999
	Row 1:2: ES-Cu (3 h) vs. Row 2:4: ES-Cu (12 h)	-1.557	-8.480 to 5.366	No	ns	0.9994
	Row 1:2: ES-Cu (3 h) vs. Row 2:5: ES-Cu (24 h)	-6.27	-13.19 to 0.6529	No	ns	0.1014
	Row 1:2: ES-Cu (3 h) vs. Row 2:6: ES-Cu (36 h)	-9.67	-16.59 to -2.747	Yes	**	0.0018
	Row 1:3: ES-Cu (6 h) vs. Row 1:4: ES-Cu (12 h)	-13.32	-20.24 to -6.394	Yes	****	<0.0001
	Row 1:3: ES-Cu (6 h) vs. Row 1:5: ES-Cu (24 h)	-40.22	-47.14 to -33.30	Yes	****	<0.0001
	Row 1:3: ES-Cu (6 h) vs. Row 1:6: ES-Cu (36 h)	-51.71	-58.63 to -44.78	Yes	****	<0.0001
	Row 1:3: ES-Cu (6 h) vs. Row 2:1: Ctrl	1.163	-5.760 to 8.086	No	ns	>0.9999
	Row 1:3: ES-Cu (6 h) vs. Row 2:2: ES-Cu (3 h)	1.033	-5.890 to 7.956	No	ns	>0.9999
	Row 1:3: ES-Cu (6 h) vs. Row 2:3: ES-Cu (6 h)	1.003	-5.920 to 7.926	No	ns	>0.9999
	Row 1:3: ES-Cu (6 h) vs. Row 2:4: ES-Cu (12 h)	-0.4333	-7.356 to 6.490	No	ns	>0.9999
	Row 1:3: ES-Cu (6 h) vs. Row 2:5: ES-Cu (24 h)	-5.147	-12.07 to 1.776	No	ns	0.2929
	Row 1:3: ES-Cu (6 h) vs. Row 2:6: ES-Cu (36 h)	-8.547	-15.47 to -1.624	Yes	**	0.0073
	Row 1:4: ES-Cu (12 h) vs. Row 1:5: ES-Cu (24 h)	-26.9	-33.83 to -19.98	Yes	****	<0.0001
	Row 1:4: ES-Cu (12 h) vs. Row 1:6: ES-Cu (36 h)	-38.39	-45.31 to -31.47	Yes	****	<0.0001
	Row 1:4: ES-Cu (12 h) vs. Row 2:1: Ctrl	14.48	7.557 to 21.40	Yes	****	<0.0001
	Row 1:4: ES-Cu (12 h) vs. Row 2:2: ES-Cu (3 h)	14.35	7.427 to 21.27	Yes	****	<0.0001
	Row 1:4: ES-Cu (12 h) vs. Row 2:3: ES-Cu (6 h)	14.32	7.397 to 21.24	Yes	****	<0.0001
	Row 1:4: ES-Cu (12 h) vs. Row 2:4: ES-Cu (12 h)	12.88	5.960 to 19.81	Yes	****	<0.0001
	Row 1:4: ES-Cu (12 h) vs. Row 2:5: ES-Cu (24 h)	8.17	1.247 to 15.09	Yes	*	0.0116
	Row 1:4: ES-Cu (12 h) vs. Row 2:6: ES-Cu (36 h)	4.77	-2.153 to 11.69	No	ns	0.3936
	Row 1:5: ES-Cu (24 h) vs. Row 1:6: ES-Cu (36 h)	-11.49	-18.41 to -4.564	Yes	***	0.0002
	Row 1:5: ES-Cu (24 h) vs. Row 2:1: Ctrl	41.38	34.46 to 48.31	Yes	****	<0.0001
	Row 1:5: ES-Cu (24 h) vs. Row 2:2: ES-Cu (3 h)	41.25	34.33 to 48.18	Yes	****	<0.0001
	Row 1:5: ES-Cu (24 h) vs. Row 2:3: ES-Cu (6 h)	41.22	34.30 to 48.15	Yes	****	<0.0001
	Row 1:5: ES-Cu (24 h) vs. Row 2:4: ES-Cu (12 h)	39.79	32.86 to 46.71	Yes	****	<0.0001
	Row 1:5: ES-Cu (24 h) vs. Row 2:5: ES-Cu (24 h)	35.07	28.15 to 42.00	Yes	****	<0.0001
	Row 1:5: ES-Cu (24 h) vs. Row 2:6: ES-Cu (36 h)	31.67	24.75 to 38.60	Yes	****	<0.0001
	Row 1:6: ES-Cu (36 h) vs. Row 2:1: Ctrl	52.87	45.95 to 59.79	Yes	****	<0.0001
	Row 1:6: ES-Cu (36 h) vs. Row 2:2: ES-Cu (3 h)	52.74	45.82 to 59.66	Yes	****	<0.0001
	Row 1:6: ES-Cu (36 h) vs. Row 2:3: ES-Cu (6 h)	52.71	45.79 to 59.63	Yes	****	<0.0001
	Row 1:6: ES-Cu (36 h) vs. Row 2:4: ES-Cu (12 h)	51.27	44.35 to 58.20	Yes	****	<0.0001
	Row 1:6: ES-Cu (36 h) vs. Row 2:5: ES-Cu (24 h)	46.56	39.64 to 53.48	Yes	****	<0.0001
	Row 1:6: ES-Cu (36 h) vs. Row 2:6: ES-Cu (36 h)	43.16	36.24 to 50.08	Yes	****	<0.0001
	Row 2:1: Ctrl vs. Row 2:2: ES-Cu (3 h)	-0.13	-7.053 to 6.793	No	ns	>0.9999
	Row 2:1: Ctrl vs. Row 2:3: ES-Cu (6 h)	-0.16	-7.083 to 6.763	No	ns	>0.9999
	Row 2:1: Ctrl vs. Row 2:4: ES-Cu (12 h)	-1.597	-8.520 to 5.326	No	ns	0.9992
	Row 2:1: Ctrl vs. Row 2:5: ES-Cu (24 h)	-6.31	-13.23 to 0.6129	No	ns	0.0973
	Row 2:1: Ctrl vs. Row 2:6: ES-Cu (36 h)	-9.71	-16.63 to -2.787	Yes	**	0.0017
	Row 2:2: ES-Cu (3 h) vs. Row 2:3: ES-Cu (6 h)	-0.03	-6.953 to 6.893	No	ns	>0.9999
	Row 2:2: ES-Cu (3 h) vs. Row 2:4: ES-Cu (12 h)	-1.467	-8.390 to 5.456	No	ns	0.9997
	Row 2:2: ES-Cu (3 h) vs. Row 2:5: ES-Cu (24 h)	-6.18	-13.10 to 0.7429	No	ns	0.1113
	Row 2:2: ES-Cu (3 h) vs. Row 2:6: ES-Cu (36 h)	-9.58	-16.50 to -2.657	Yes	**	0.002
	Row 2:3: ES-Cu (6 h) vs. Row 2:4: ES-Cu (12 h)	-1.437	-8.360 to 5.486	No	ns	0.9997
	Row 2:3: ES-Cu (6 h) vs. Row 2:5: ES-Cu (24 h)	-6.15	-13.07 to 0.7729	No	ns	0.1148
	Row 2:3: ES-Cu (6 h) vs. Row 2:6: ES-Cu (36 h)	-9.55	-16.47 to -2.627	Yes	**	0.0021
	Row 2:4: ES-Cu (12 h) vs. Row 2:5: ES-Cu (24 h)	-4.713	-11.64 to 2.210	No	ns	0.4102
	Row 2:4: ES-Cu (12 h) vs. Row 2:6: ES-Cu (36 h)	-8.113	-15.04 to -1.190	Yes	*	0.0124
	Row 2:5: ES-Cu (24 h) vs. Row 2:6: ES-Cu (36 h)	-3.4	-10.32 to 3.523	No	ns	0.8178
	Test details	Mean 1	Mean 2	Mean Diff.	SE of diff.	N1
	Row 1:1: Ctrl vs. Row 1:2: ES-Cu (3 h)	0.9067	1.547	-0.64	1.92	3
	Row 1:1: Ctrl vs. Row 1:3: ES-Cu (6 h)	0.9067	2.67	-1.763	1.92	3
	Row 1:1: Ctrl vs. Row 1:4: ES-Cu (12 h)	0.9067	15.99	-15.08	1.92	3
	Row 1:1: Ctrl vs. Row 1:5: ES-Cu (24 h)	0.9067	42.89	-41.98	1.92	3
	Row 1:1: Ctrl vs. Row 1:6: ES-Cu (36 h)	0.9067	54.38	-53.47	1.92	3
	Row 1:1: Ctrl vs. Row 2:1: Ctrl	0.9067	1.507	-0.6	1.92	3
	Row 1:1: Ctrl vs. Row 2:2: ES-Cu (3 h)	0.9067	1.637	-0.73	1.92	3
	Row 1:1: Ctrl vs. Row 2:3: ES-Cu (6 h)	0.9067	1.667	-0.76	1.92	3
	Row 1:1: Ctrl vs. Row 2:4: ES-Cu (12 h)	0.9067	3.103	-2.197	1.92	3
	Row 1:1: Ctrl vs. Row 2:5: ES-Cu (24 h)	0.9067	7.817	-6.91	1.92	3
	Row 1:1: Ctrl vs. Row 2:6: ES-Cu (36 h)	0.9067	11.22	-10.31	1.92	3
	Row 1:2: ES-Cu (3 h) vs. Row 1:3: ES-Cu (6 h)	1.547	2.67	-1.123	1.92	3
	Row 1:2: ES-Cu (3 h) vs. Row 1:4: ES-Cu (12 h)	1.547	15.99	-14.44	1.92	3
	Row 1:2: ES-Cu (3 h) vs. Row 1:5: ES-Cu (24 h)	1.547	42.89	-41.34	1.92	3
	Row 1:2: ES-Cu (3 h) vs. Row 1:6: ES-Cu (36 h)	1.547	54.38	-52.83	1.92	3
	Row 1:2: ES-Cu (3 h) vs. Row 2:1: Ctrl	1.547	1.507	0.04	1.92	3
	Row 1:2: ES-Cu (3 h) vs. Row 2:2: ES-Cu (3 h)	1.547	1.637	-0.09	1.92	3
	Row 1:2: ES-Cu (3 h) vs. Row 2:3: ES-Cu (6 h)	1.547	1.667	-0.12	1.92	3
	Row 1:2: ES-Cu (3 h) vs. Row 2:4: ES-Cu (12 h)	1.547	3.103	-1.557	1.92	3
	Row 1:2: ES-Cu (3 h) vs. Row 2:5: ES-Cu (24 h)	1.547	7.817	-6.27	1.92	3
	Row 1:2: ES-Cu (3 h) vs. Row 2:6: ES-Cu (36 h)	1.547	11.22	-9.67	1.92	3
	Row 1:3: ES-Cu (6 h) vs. Row 1:4: ES-Cu (12 h)	2.67	15.99	-13.32	1.92	3
	Row 1:3: ES-Cu (6 h) vs. Row 1:5: ES-Cu (24 h)	2.67	42.89	-40.22	1.92	3
	Row 1:3: ES-Cu (6 h) vs. Row 1:6: ES-Cu (36 h)	2.67	54.38	-51.71	1.92	3
	Row 1:3: ES-Cu (6 h) vs. Row 2:1: Ctrl	2.67	1.507	1.163	1.92	3
	Row 1:3: ES-Cu (6 h) vs. Row 2:2: ES-Cu (3 h)	2.67	1.637	1.033	1.92	3
	Row 1:3: ES-Cu (6 h) vs. Row 2:3: ES-Cu (6 h)	2.67	1.667	1.003	1.92	3
	Row 1:3: ES-Cu (6 h) vs. Row 2:4: ES-Cu (12 h)	2.67	3.103	-0.4333	1.92	3
	Row 1:3: ES-Cu (6 h) vs. Row 2:5: ES-Cu (24 h)	2.67	7.817	-5.147	1.92	3
	Row 1:3: ES-Cu (6 h) vs. Row 2:6: ES-Cu (36 h)	2.67	11.22	-8.547	1.92	3
	Row 1:4: ES-Cu (12 h) vs. Row 1:5: ES-Cu (24 h)	15.99	42.89	-26.9	1.92	3
	Row 1:4: ES-Cu (12 h) vs. Row 1:6: ES-Cu (36 h)	15.99	54.38	-38.39	1.92	3
	Row 1:4: ES-Cu (12 h) vs. Row 2:1: Ctrl	15.99	1.507	14.48	1.92	3
	Row 1:4: ES-Cu (12 h) vs. Row 2:2: ES-Cu (3 h)	15.99	1.637	14.35	1.92	3
	Row 1:4: ES-Cu (12 h) vs. Row 2:3: ES-Cu (6 h)	15.99	1.667	14.32	1.92	3
	Row 1:4: ES-Cu (12 h) vs. Row 2:4: ES-Cu (12 h)	15.99	3.103	12.88	1.92	3
	Row 1:4: ES-Cu (12 h) vs. Row 2:5: ES-Cu (24 h)	15.99	7.817	8.17	1.92	3
	Row 1:4: ES-Cu (12 h) vs. Row 2:6: ES-Cu (36 h)	15.99	11.22	4.77	1.92	3
	Row 1:5: ES-Cu (24 h) vs. Row 1:6: ES-Cu (36 h)	42.89	54.38	-11.49	1.92	3
	Row 1:5: ES-Cu (24 h) vs. Row 2:1: Ctrl	42.89	1.507	41.38	1.92	3
	Row 1:5: ES-Cu (24 h) vs. Row 2:2: ES-Cu (3 h)	42.89	1.637	41.25	1.92	3
	Row 1:5: ES-Cu (24 h) vs. Row 2:3: ES-Cu (6 h)	42.89	1.667	41.22	1.92	3
	Row 1:5: ES-Cu (24 h) vs. Row 2:4: ES-Cu (12 h)	42.89	3.103	39.79	1.92	3
	Row 1:5: ES-Cu (24 h) vs. Row 2:5: ES-Cu (24 h)	42.89	7.817	35.07	1.92	3
	Row 1:5: ES-Cu (24 h) vs. Row 2:6: ES-Cu (36 h)	42.89	11.22	31.67	1.92	3
	Row 1:6: ES-Cu (36 h) vs. Row 2:1: Ctrl	54.38	1.507	52.87	1.92	3
	Row 1:6: ES-Cu (36 h) vs. Row 2:2: ES-Cu (3 h)	54.38	1.637	52.74	1.92	3
	Row 1:6: ES-Cu (36 h) vs. Row 2:3: ES-Cu (6 h)	54.38	1.667	52.71	1.92	3
	Row 1:6: ES-Cu (36 h) vs. Row 2:4: ES-Cu (12 h)	54.38	3.103	51.27	1.92	3
	Row 1:6: ES-Cu (36 h) vs. Row 2:5: ES-Cu (24 h)	54.38	7.817	46.56	1.92	3
	Row 1:6: ES-Cu (36 h) vs. Row 2:6: ES-Cu (36 h)	54.38	11.22	43.16	1.92	3
	Row 2:1: Ctrl vs. Row 2:2: ES-Cu (3 h)	1.507	1.637	-0.13	1.92	3
	Row 2:1: Ctrl vs. Row 2:3: ES-Cu (6 h)	1.507	1.667	-0.16	1.92	3
	Row 2:1: Ctrl vs. Row 2:4: ES-Cu (12 h)	1.507	3.103	-1.597	1.92	3
	Row 2:1: Ctrl vs. Row 2:5: ES-Cu (24 h)	1.507	7.817	-6.31	1.92	3
	Row 2:1: Ctrl vs. Row 2:6: ES-Cu (36 h)	1.507	11.22	-9.71	1.92	3
	Row 2:2: ES-Cu (3 h) vs. Row 2:3: ES-Cu (6 h)	1.637	1.667	-0.03	1.92	3
	Row 2:2: ES-Cu (3 h) vs. Row 2:4: ES-Cu (12 h)	1.637	3.103	-1.467	1.92	3
	Row 2:2: ES-Cu (3 h) vs. Row 2:5: ES-Cu (24 h)	1.637	7.817	-6.18	1.92	3
	Row 2:2: ES-Cu (3 h) vs. Row 2:6: ES-Cu (36 h)	1.637	11.22	-9.58	1.92	3
	Row 2:3: ES-Cu (6 h) vs. Row 2:4: ES-Cu (12 h)	1.667	3.103	-1.437	1.92	3
	Row 2:3: ES-Cu (6 h) vs. Row 2:5: ES-Cu (24 h)	1.667	7.817	-6.15	1.92	3
	Row 2:3: ES-Cu (6 h) vs. Row 2:6: ES-Cu (36 h)	1.667	11.22	-9.55	1.92	3
	Row 2:4: ES-Cu (12 h) vs. Row 2:5: ES-Cu (24 h)	3.103	7.817	-4.713	1.92	3
	Row 2:4: ES-Cu (12 h) vs. Row 2:6: ES-Cu (36 h)	3.103	11.22	-8.113	1.92	3
	Row 2:5: ES-Cu (24 h) vs. Row 2:6: ES-Cu (36 h)	7.817	11.22	-3.4	1.92	3
2F	Table Analyzed
	Two-way ANOVA	Ordinary
	Alpha	0.05
	Source of Variation	% of total variation	P value	P value summary	Significant?
	Interaction	22.7	<0.0001	****	Yes
	Row Factor	28.25	<0.0001	****	Yes
	Column Factor	43.46	<0.0001	****	Yes
	ANOVA table	SS	DF	MS	F (DFn, DFd)	P value
	Interaction	171.2	5	34.25	F (5, 24) = 19.49	P<0.0001
	Row Factor	213.1	1	213.1	F (1, 24) = 121.3	P<0.0001
	Column Factor	327.8	5	65.56	F (5, 24) = 37.31	P<0.0001
	Residual	42.17	24	1.757
	Difference between row means
	Mean of Row 1	5.826
	Mean of Row 2	0.96
	Difference between means	4.866
	SE of difference	0.4419
	95% CI of difference	3.954 to 5.778
	Data summary
	Number of columns (Column Factor)	6
	Number of rows (Row Factor)	2
	Compare cell means regardless of rows and columns
	Number of families	1
	Number of comparisons per family	66
	Alpha	0.05
	Tukey's multiple comparisons test	Mean Diff.	95.00% CI of diff.	Below threshold?	Summary	Adjusted P Value
	Row 1:1: Ctrl vs. Row 1:2: ES-Cu (3 h)	-0.2967	-4.199 to 3.606	No	ns	>0.9999
	Row 1:1: Ctrl vs. Row 1:3: ES-Cu (6 h)	-3.27	-7.173 to 0.6325	No	ns	0.1625
	Row 1:1: Ctrl vs. Row 1:4: ES-Cu (12 h)	-6.613	-10.52 to -2.711	Yes	***	0.0001
	Row 1:1: Ctrl vs. Row 1:5: ES-Cu (24 h)	-10.35	-14.26 to -6.451	Yes	****	<0.0001
	Row 1:1: Ctrl vs. Row 1:6: ES-Cu (36 h)	-14.18	-18.09 to -10.28	Yes	****	<0.0001
	Row 1:1: Ctrl vs. Row 2:1: Ctrl	-0.01	-3.913 to 3.893	No	ns	>0.9999
	Row 1:1: Ctrl vs. Row 2:2: ES-Cu (3 h)	-0.24	-4.143 to 3.663	No	ns	>0.9999
	Row 1:1: Ctrl vs. Row 2:3: ES-Cu (6 h)	-0.2567	-4.159 to 3.646	No	ns	>0.9999
	Row 1:1: Ctrl vs. Row 2:4: ES-Cu (12 h)	-1.067	-4.969 to 2.836	No	ns	0.9966
	Row 1:1: Ctrl vs. Row 2:5: ES-Cu (24 h)	-1.543	-5.446 to 2.359	No	ns	0.9464
	Row 1:1: Ctrl vs. Row 2:6: ES-Cu (36 h)	-2.403	-6.306 to 1.499	No	ns	0.5516
	Row 1:2: ES-Cu (3 h) vs. Row 1:3: ES-Cu (6 h)	-2.973	-6.876 to 0.9292	No	ns	0.2629
	Row 1:2: ES-Cu (3 h) vs. Row 1:4: ES-Cu (12 h)	-6.317	-10.22 to -2.414	Yes	***	0.0003
	Row 1:2: ES-Cu (3 h) vs. Row 1:5: ES-Cu (24 h)	-10.06	-13.96 to -6.154	Yes	****	<0.0001
	Row 1:2: ES-Cu (3 h) vs. Row 1:6: ES-Cu (36 h)	-13.89	-17.79 to -9.984	Yes	****	<0.0001
	Row 1:2: ES-Cu (3 h) vs. Row 2:1: Ctrl	0.2867	-3.616 to 4.189	No	ns	>0.9999
	Row 1:2: ES-Cu (3 h) vs. Row 2:2: ES-Cu (3 h)	0.05667	-3.846 to 3.959	No	ns	>0.9999
	Row 1:2: ES-Cu (3 h) vs. Row 2:3: ES-Cu (6 h)	0.04	-3.863 to 3.943	No	ns	>0.9999
	Row 1:2: ES-Cu (3 h) vs. Row 2:4: ES-Cu (12 h)	-0.77	-4.673 to 3.133	No	ns	0.9998
	Row 1:2: ES-Cu (3 h) vs. Row 2:5: ES-Cu (24 h)	-1.247	-5.149 to 2.656	No	ns	0.9881
	Row 1:2: ES-Cu (3 h) vs. Row 2:6: ES-Cu (36 h)	-2.107	-6.009 to 1.796	No	ns	0.7215
	Row 1:3: ES-Cu (6 h) vs. Row 1:4: ES-Cu (12 h)	-3.343	-7.246 to 0.5592	No	ns	0.1431
	Row 1:3: ES-Cu (6 h) vs. Row 1:5: ES-Cu (24 h)	-7.083	-10.99 to -3.181	Yes	****	<0.0001
	Row 1:3: ES-Cu (6 h) vs. Row 1:6: ES-Cu (36 h)	-10.91	-14.82 to -7.011	Yes	****	<0.0001
	Row 1:3: ES-Cu (6 h) vs. Row 2:1: Ctrl	3.26	-0.6425 to 7.163	No	ns	0.1653
	Row 1:3: ES-Cu (6 h) vs. Row 2:2: ES-Cu (3 h)	3.03	-0.8725 to 6.933	No	ns	0.2409
	Row 1:3: ES-Cu (6 h) vs. Row 2:3: ES-Cu (6 h)	3.013	-0.8892 to 6.916	No	ns	0.2472
	Row 1:3: ES-Cu (6 h) vs. Row 2:4: ES-Cu (12 h)	2.203	-1.699 to 6.106	No	ns	0.6675
	Row 1:3: ES-Cu (6 h) vs. Row 2:5: ES-Cu (24 h)	1.727	-2.176 to 5.629	No	ns	0.8946
	Row 1:3: ES-Cu (6 h) vs. Row 2:6: ES-Cu (36 h)	0.8667	-3.036 to 4.769	No	ns	0.9995
	Row 1:4: ES-Cu (12 h) vs. Row 1:5: ES-Cu (24 h)	-3.74	-7.643 to 0.1625	No	ns	0.0688
	Row 1:4: ES-Cu (12 h) vs. Row 1:6: ES-Cu (36 h)	-7.57	-11.47 to -3.667	Yes	****	<0.0001
	Row 1:4: ES-Cu (12 h) vs. Row 2:1: Ctrl	6.603	2.701 to 10.51	Yes	***	0.0001
	Row 1:4: ES-Cu (12 h) vs. Row 2:2: ES-Cu (3 h)	6.373	2.471 to 10.28	Yes	***	0.0002
	Row 1:4: ES-Cu (12 h) vs. Row 2:3: ES-Cu (6 h)	6.357	2.454 to 10.26	Yes	***	0.0002
	Row 1:4: ES-Cu (12 h) vs. Row 2:4: ES-Cu (12 h)	5.547	1.644 to 9.449	Yes	**	0.0015
	Row 1:4: ES-Cu (12 h) vs. Row 2:5: ES-Cu (24 h)	5.07	1.167 to 8.973	Yes	**	0.0042
	Row 1:4: ES-Cu (12 h) vs. Row 2:6: ES-Cu (36 h)	4.21	0.3075 to 8.113	Yes	*	0.0267
	Row 1:5: ES-Cu (24 h) vs. Row 1:6: ES-Cu (36 h)	-3.83	-7.733 to 0.07253	No	ns	0.0577
	Row 1:5: ES-Cu (24 h) vs. Row 2:1: Ctrl	10.34	6.441 to 14.25	Yes	****	<0.0001
	Row 1:5: ES-Cu (24 h) vs. Row 2:2: ES-Cu (3 h)	10.11	6.211 to 14.02	Yes	****	<0.0001
	Row 1:5: ES-Cu (24 h) vs. Row 2:3: ES-Cu (6 h)	10.1	6.194 to 14.00	Yes	****	<0.0001
	Row 1:5: ES-Cu (24 h) vs. Row 2:4: ES-Cu (12 h)	9.287	5.384 to 13.19	Yes	****	<0.0001
	Row 1:5: ES-Cu (24 h) vs. Row 2:5: ES-Cu (24 h)	8.81	4.907 to 12.71	Yes	****	<0.0001
	Row 1:5: ES-Cu (24 h) vs. Row 2:6: ES-Cu (36 h)	7.95	4.047 to 11.85	Yes	****	<0.0001
	Row 1:6: ES-Cu (36 h) vs. Row 2:1: Ctrl	14.17	10.27 to 18.08	Yes	****	<0.0001
	Row 1:6: ES-Cu (36 h) vs. Row 2:2: ES-Cu (3 h)	13.94	10.04 to 17.85	Yes	****	<0.0001
	Row 1:6: ES-Cu (36 h) vs. Row 2:3: ES-Cu (6 h)	13.93	10.02 to 17.83	Yes	****	<0.0001
	Row 1:6: ES-Cu (36 h) vs. Row 2:4: ES-Cu (12 h)	13.12	9.214 to 17.02	Yes	****	<0.0001
	Row 1:6: ES-Cu (36 h) vs. Row 2:5: ES-Cu (24 h)	12.64	8.737 to 16.54	Yes	****	<0.0001
	Row 1:6: ES-Cu (36 h) vs. Row 2:6: ES-Cu (36 h)	11.78	7.877 to 15.68	Yes	****	<0.0001
	Row 2:1: Ctrl vs. Row 2:2: ES-Cu (3 h)	-0.23	-4.133 to 3.673	No	ns	>0.9999
	Row 2:1: Ctrl vs. Row 2:3: ES-Cu (6 h)	-0.2467	-4.149 to 3.656	No	ns	>0.9999
	Row 2:1: Ctrl vs. Row 2:4: ES-Cu (12 h)	-1.057	-4.959 to 2.846	No	ns	0.9969
	Row 2:1: Ctrl vs. Row 2:5: ES-Cu (24 h)	-1.533	-5.436 to 2.369	No	ns	0.9486
	Row 2:1: Ctrl vs. Row 2:6: ES-Cu (36 h)	-2.393	-6.296 to 1.509	No	ns	0.5574
	Row 2:2: ES-Cu (3 h) vs. Row 2:3: ES-Cu (6 h)	-0.01667	-3.919 to 3.886	No	ns	>0.9999
	Row 2:2: ES-Cu (3 h) vs. Row 2:4: ES-Cu (12 h)	-0.8267	-4.729 to 3.076	No	ns	0.9997
	Row 2:2: ES-Cu (3 h) vs. Row 2:5: ES-Cu (24 h)	-1.303	-5.206 to 2.599	No	ns	0.9834
	Row 2:2: ES-Cu (3 h) vs. Row 2:6: ES-Cu (36 h)	-2.163	-6.066 to 1.739	No	ns	0.6901
	Row 2:3: ES-Cu (6 h) vs. Row 2:4: ES-Cu (12 h)	-0.81	-4.713 to 3.093	No	ns	0.9997
	Row 2:3: ES-Cu (6 h) vs. Row 2:5: ES-Cu (24 h)	-1.287	-5.189 to 2.616	No	ns	0.9849
	Row 2:3: ES-Cu (6 h) vs. Row 2:6: ES-Cu (36 h)	-2.147	-6.049 to 1.756	No	ns	0.6994
	Row 2:4: ES-Cu (12 h) vs. Row 2:5: ES-Cu (24 h)	-0.4767	-4.379 to 3.426	No	ns	>0.9999
	Row 2:4: ES-Cu (12 h) vs. Row 2:6: ES-Cu (36 h)	-1.337	-5.239 to 2.566	No	ns	0.98
	Row 2:5: ES-Cu (24 h) vs. Row 2:6: ES-Cu (36 h)	-0.86	-4.763 to 3.043	No	ns	0.9995
	Test details	Mean 1	Mean 2	Mean Diff.	SE of diff.	N1	N2	q	DF
	Row 1:1: Ctrl vs. Row 1:2: ES-Cu (3 h)	0.04	0.3367	-0.2967	1.082	3	3	0.3876	24
	Row 1:1: Ctrl vs. Row 1:3: ES-Cu (6 h)	0.04	3.31	-3.27	1.082	3	3	4.273	24
	Row 1:1: Ctrl vs. Row 1:4: ES-Cu (12 h)	0.04	6.653	-6.613	1.082	3	3	8.641	24
	Row 1:1: Ctrl vs. Row 1:5: ES-Cu (24 h)	0.04	10.39	-10.35	1.082	3	3	13.53	24
	Row 1:1: Ctrl vs. Row 1:6: ES-Cu (36 h)	0.04	14.22	-14.18	1.082	3	3	18.53	24
	Row 1:1: Ctrl vs. Row 2:1: Ctrl	0.04	0.05	-0.01	1.082	3	3	0.01307	24
	Row 1:1: Ctrl vs. Row 2:2: ES-Cu (3 h)	0.04	0.28	-0.24	1.082	3	3	0.3136	24
	Row 1:1: Ctrl vs. Row 2:3: ES-Cu (6 h)	0.04	0.2967	-0.2567	1.082	3	3	0.3354	24
	Row 1:1: Ctrl vs. Row 2:4: ES-Cu (12 h)	0.04	1.107	-1.067	1.082	3	3	1.394	24
	Row 1:1: Ctrl vs. Row 2:5: ES-Cu (24 h)	0.04	1.583	-1.543	1.082	3	3	2.017	24
	Row 1:1: Ctrl vs. Row 2:6: ES-Cu (36 h)	0.04	2.443	-2.403	1.082	3	3	3.14	24
	Row 1:2: ES-Cu (3 h) vs. Row 1:3: ES-Cu (6 h)	0.3367	3.31	-2.973	1.082	3	3	3.885	24
	Row 1:2: ES-Cu (3 h) vs. Row 1:4: ES-Cu (12 h)	0.3367	6.653	-6.317	1.082	3	3	8.254	24
	Row 1:2: ES-Cu (3 h) vs. Row 1:5: ES-Cu (24 h)	0.3367	10.39	-10.06	1.082	3	3	13.14	24
	Row 1:2: ES-Cu (3 h) vs. Row 1:6: ES-Cu (36 h)	0.3367	14.22	-13.89	1.082	3	3	18.14	24
	Row 1:2: ES-Cu (3 h) vs. Row 2:1: Ctrl	0.3367	0.05	0.2867	1.082	3	3	0.3746	24
	Row 1:2: ES-Cu (3 h) vs. Row 2:2: ES-Cu (3 h)	0.3367	0.28	0.05667	1.082	3	3	0.07404	24
	Row 1:2: ES-Cu (3 h) vs. Row 2:3: ES-Cu (6 h)	0.3367	0.2967	0.04	1.082	3	3	0.05226	24
	Row 1:2: ES-Cu (3 h) vs. Row 2:4: ES-Cu (12 h)	0.3367	1.107	-0.77	1.082	3	3	1.006	24
	Row 1:2: ES-Cu (3 h) vs. Row 2:5: ES-Cu (24 h)	0.3367	1.583	-1.247	1.082	3	3	1.629	24
	Row 1:2: ES-Cu (3 h) vs. Row 2:6: ES-Cu (36 h)	0.3367	2.443	-2.107	1.082	3	3	2.753	24
	Row 1:3: ES-Cu (6 h) vs. Row 1:4: ES-Cu (12 h)	3.31	6.653	-3.343	1.082	3	3	4.368	24
	Row 1:3: ES-Cu (6 h) vs. Row 1:5: ES-Cu (24 h)	3.31	10.39	-7.083	1.082	3	3	9.255	24
	Row 1:3: ES-Cu (6 h) vs. Row 1:6: ES-Cu (36 h)	3.31	14.22	-10.91	1.082	3	3	14.26	24
	Row 1:3: ES-Cu (6 h) vs. Row 2:1: Ctrl	3.31	0.05	3.26	1.082	3	3	4.26	24
	Row 1:3: ES-Cu (6 h) vs. Row 2:2: ES-Cu (3 h)	3.31	0.28	3.03	1.082	3	3	3.959	24
	Row 1:3: ES-Cu (6 h) vs. Row 2:3: ES-Cu (6 h)	3.31	0.2967	3.013	1.082	3	3	3.937	24
	Row 1:3: ES-Cu (6 h) vs. Row 2:4: ES-Cu (12 h)	3.31	1.107	2.203	1.082	3	3	2.879	24
	Row 1:3: ES-Cu (6 h) vs. Row 2:5: ES-Cu (24 h)	3.31	1.583	1.727	1.082	3	3	2.256	24
	Row 1:3: ES-Cu (6 h) vs. Row 2:6: ES-Cu (36 h)	3.31	2.443	0.8667	1.082	3	3	1.132	24
	Row 1:4: ES-Cu (12 h) vs. Row 1:5: ES-Cu (24 h)	6.653	10.39	-3.74	1.082	3	3	4.887	24
	Row 1:4: ES-Cu (12 h) vs. Row 1:6: ES-Cu (36 h)	6.653	14.22	-7.57	1.082	3	3	9.891	24
	Row 1:4: ES-Cu (12 h) vs. Row 2:1: Ctrl	6.653	0.05	6.603	1.082	3	3	8.628	24
	Row 1:4: ES-Cu (12 h) vs. Row 2:2: ES-Cu (3 h)	6.653	0.28	6.373	1.082	3	3	8.328	24
	Row 1:4: ES-Cu (12 h) vs. Row 2:3: ES-Cu (6 h)	6.653	0.2967	6.357	1.082	3	3	8.306	24
	Row 1:4: ES-Cu (12 h) vs. Row 2:4: ES-Cu (12 h)	6.653	1.107	5.547	1.082	3	3	7.247	24
	Row 1:4: ES-Cu (12 h) vs. Row 2:5: ES-Cu (24 h)	6.653	1.583	5.07	1.082	3	3	6.625	24
	Row 1:4: ES-Cu (12 h) vs. Row 2:6: ES-Cu (36 h)	6.653	2.443	4.21	1.082	3	3	5.501	24
	Row 1:5: ES-Cu (24 h) vs. Row 1:6: ES-Cu (36 h)	10.39	14.22	-3.83	1.082	3	3	5.004	24
	Row 1:5: ES-Cu (24 h) vs. Row 2:1: Ctrl	10.39	0.05	10.34	1.082	3	3	13.51	24
	Row 1:5: ES-Cu (24 h) vs. Row 2:2: ES-Cu (3 h)	10.39	0.28	10.11	1.082	3	3	13.21	24
	Row 1:5: ES-Cu (24 h) vs. Row 2:3: ES-Cu (6 h)	10.39	0.2967	10.1	1.082	3	3	13.19	24
	Row 1:5: ES-Cu (24 h) vs. Row 2:4: ES-Cu (12 h)	10.39	1.107	9.287	1.082	3	3	12.13	24
	Row 1:5: ES-Cu (24 h) vs. Row 2:5: ES-Cu (24 h)	10.39	1.583	8.81	1.082	3	3	11.51	24
	Row 1:5: ES-Cu (24 h) vs. Row 2:6: ES-Cu (36 h)	10.39	2.443	7.95	1.082	3	3	10.39	24
	Row 1:6: ES-Cu (36 h) vs. Row 2:1: Ctrl	14.22	0.05	14.17	1.082	3	3	18.52	24
	Row 1:6: ES-Cu (36 h) vs. Row 2:2: ES-Cu (3 h)	14.22	0.28	13.94	1.082	3	3	18.22	24
	Row 1:6: ES-Cu (36 h) vs. Row 2:3: ES-Cu (6 h)	14.22	0.2967	13.93	1.082	3	3	18.2	24
	Row 1:6: ES-Cu (36 h) vs. Row 2:4: ES-Cu (12 h)	14.22	1.107	13.12	1.082	3	3	17.14	24
	Row 1:6: ES-Cu (36 h) vs. Row 2:5: ES-Cu (24 h)	14.22	1.583	12.64	1.082	3	3	16.52	24
	Row 1:6: ES-Cu (36 h) vs. Row 2:6: ES-Cu (36 h)	14.22	2.443	11.78	1.082	3	3	15.39	24
	Row 2:1: Ctrl vs. Row 2:2: ES-Cu (3 h)	0.05	0.28	-0.23	1.082	3	3	0.3005	24
	Row 2:1: Ctrl vs. Row 2:3: ES-Cu (6 h)	0.05	0.2967	-0.2467	1.082	3	3	0.3223	24
	Row 2:1: Ctrl vs. Row 2:4: ES-Cu (12 h)	0.05	1.107	-1.057	1.082	3	3	1.381	24
	Row 2:1: Ctrl vs. Row 2:5: ES-Cu (24 h)	0.05	1.583	-1.533	1.082	3	3	2.003	24
	Row 2:1: Ctrl vs. Row 2:6: ES-Cu (36 h)	0.05	2.443	-2.393	1.082	3	3	3.127	24
	Row 2:2: ES-Cu (3 h) vs. Row 2:3: ES-Cu (6 h)	0.28	0.2967	-0.01667	1.082	3	3	0.02178	24
	Row 2:2: ES-Cu (3 h) vs. Row 2:4: ES-Cu (12 h)	0.28	1.107	-0.8267	1.082	3	3	1.08	24
	Row 2:2: ES-Cu (3 h) vs. Row 2:5: ES-Cu (24 h)	0.28	1.583	-1.303	1.082	3	3	1.703	24
	Row 2:2: ES-Cu (3 h) vs. Row 2:6: ES-Cu (36 h)	0.28	2.443	-2.163	1.082	3	3	2.827	24
	Row 2:3: ES-Cu (6 h) vs. Row 2:4: ES-Cu (12 h)	0.2967	1.107	-0.81	1.082	3	3	1.058	24
	Row 2:3: ES-Cu (6 h) vs. Row 2:5: ES-Cu (24 h)	0.2967	1.583	-1.287	1.082	3	3	1.681	24
	Row 2:3: ES-Cu (6 h) vs. Row 2:6: ES-Cu (36 h)	0.2967	2.443	-2.147	1.082	3	3	2.805	24
	Row 2:4: ES-Cu (12 h) vs. Row 2:5: ES-Cu (24 h)	1.107	1.583	-0.4767	1.082	3	3	0.6228	24
	Row 2:4: ES-Cu (12 h) vs. Row 2:6: ES-Cu (36 h)	1.107	2.443	-1.337	1.082	3	3	1.747	24
	Row 2:5: ES-Cu (24 h) vs. Row 2:6: ES-Cu (36 h)	1.583	2.443	-0.86	1.082	3	3	1.124	24
2H	Table Analyzed
	Two-way ANOVA	Ordinary
	Alpha	0.05
	Source of Variation	% of total variation	P value	P value summary	Significant?
	Interaction	24.09	<0.0001	****	Yes
	Row Factor	17.15	<0.0001	****	Yes
	Column Factor	53.9	<0.0001	****	Yes
	ANOVA table	SS	DF	MS	F (DFn, DFd)	P value
	Interaction	2199	5	439.9	F (5, 24) = 23.73	P<0.0001
	Row Factor	1566	1	1566	F (1, 24) = 84.48	P<0.0001
	Column Factor	4921	5	984.3	F (5, 24) = 53.11	P<0.0001
	Residual	444.8	24	18.53
	Difference between row means
	Mean of Row 1	17.75
	Mean of Row 2	4.561
	Difference between means	13.19
	SE of difference	1.435
	95% CI of difference	10.23 to 16.15
	Data summary
	Number of columns (Column Factor)	6
	Number of rows (Row Factor)	2
	Number of values	36
	Compare cell means regardless of rows and columns
	Number of families	1
	Number of comparisons per family	66
	Alpha	0.05
	Tukey's multiple comparisons test	Mean Diff.	95.00% CI of diff.	Below threshold?	Summary	Adjusted P Value
	Row 1:1: Ctrl vs. Row 1:2: ES-Cu (3 h)	-0.8433	-13.52 to 11.83	No	ns	>0.9999
	Row 1:1: Ctrl vs. Row 1:3: ES-Cu (6 h)	-1.473	-14.15 to 11.20	No	ns	>0.9999
	Row 1:1: Ctrl vs. Row 1:4: ES-Cu (12 h)	-12.31	-24.98 to 0.3675	No	ns	0.0625
	Row 1:1: Ctrl vs. Row 1:5: ES-Cu (24 h)	-34.59	-47.26 to -21.91	Yes	****	<0.0001
	Row 1:1: Ctrl vs. Row 1:6: ES-Cu (36 h)	-51.01	-63.69 to -38.34	Yes	****	<0.0001
	Row 1:1: Ctrl vs. Row 2:1: Ctrl	-0.6767	-13.35 to 12.00	No	ns	>0.9999
	Row 1:1: Ctrl vs. Row 2:2: ES-Cu (3 h)	-0.5467	-13.22 to 12.13	No	ns	>0.9999
	Row 1:1: Ctrl vs. Row 2:3: ES-Cu (6 h)	-1.197	-13.87 to 11.48	No	ns	>0.9999
	Row 1:1: Ctrl vs. Row 2:4: ES-Cu (12 h)	-1.19	-13.86 to 11.48	No	ns	>0.9999
	Row 1:1: Ctrl vs. Row 2:5: ES-Cu (24 h)	-6.233	-18.91 to 6.441	No	ns	0.8166
	Row 1:1: Ctrl vs. Row 2:6: ES-Cu (36 h)	-11.24	-23.91 to 1.434	No	ns	0.116
	Row 1:2: ES-Cu (3 h) vs. Row 1:3: ES-Cu (6 h)	-0.63	-13.30 to 12.04	No	ns	>0.9999
	Row 1:2: ES-Cu (3 h) vs. Row 1:4: ES-Cu (12 h)	-11.46	-24.14 to 1.211	No	ns	0.1023
	Row 1:2: ES-Cu (3 h) vs. Row 1:5: ES-Cu (24 h)	-33.74	-46.42 to -21.07	Yes	****	<0.0001
	Row 1:2: ES-Cu (3 h) vs. Row 1:6: ES-Cu (36 h)	-50.17	-62.84 to -37.50	Yes	****	<0.0001
	Row 1:2: ES-Cu (3 h) vs. Row 2:1: Ctrl	0.1667	-12.51 to 12.84	No	ns	>0.9999
	Row 1:2: ES-Cu (3 h) vs. Row 2:2: ES-Cu (3 h)	0.2967	-12.38 to 12.97	No	ns	>0.9999
	Row 1:2: ES-Cu (3 h) vs. Row 2:3: ES-Cu (6 h)	-0.3533	-13.03 to 12.32	No	ns	>0.9999
	Row 1:2: ES-Cu (3 h) vs. Row 2:4: ES-Cu (12 h)	-0.3467	-13.02 to 12.33	No	ns	>0.9999
	Row 1:2: ES-Cu (3 h) vs. Row 2:5: ES-Cu (24 h)	-5.39	-18.06 to 7.284	No	ns	0.9161
	Row 1:2: ES-Cu (3 h) vs. Row 2:6: ES-Cu (36 h)	-10.4	-23.07 to 2.277	No	ns	0.1825
	Row 1:3: ES-Cu (6 h) vs. Row 1:4: ES-Cu (12 h)	-10.83	-23.51 to 1.841	No	ns	0.145
	Row 1:3: ES-Cu (6 h) vs. Row 1:5: ES-Cu (24 h)	-33.11	-45.79 to -20.44	Yes	****	<0.0001
	Row 1:3: ES-Cu (6 h) vs. Row 1:6: ES-Cu (36 h)	-49.54	-62.21 to -36.87	Yes	****	<0.0001
	Row 1:3: ES-Cu (6 h) vs. Row 2:1: Ctrl	0.7967	-11.88 to 13.47	No	ns	>0.9999
	Row 1:3: ES-Cu (6 h) vs. Row 2:2: ES-Cu (3 h)	0.9267	-11.75 to 13.60	No	ns	>0.9999
	Row 1:3: ES-Cu (6 h) vs. Row 2:3: ES-Cu (6 h)	0.2767	-12.40 to 12.95	No	ns	>0.9999
	Row 1:3: ES-Cu (6 h) vs. Row 2:4: ES-Cu (12 h)	0.2833	-12.39 to 12.96	No	ns	>0.9999
	Row 1:3: ES-Cu (6 h) vs. Row 2:5: ES-Cu (24 h)	-4.76	-17.43 to 7.914	No	ns	0.9618
	Row 1:3: ES-Cu (6 h) vs. Row 2:6: ES-Cu (36 h)	-9.767	-22.44 to 2.907	No	ns	0.2495
	Row 1:4: ES-Cu (12 h) vs. Row 1:5: ES-Cu (24 h)	-22.28	-34.95 to -9.606	Yes	****	<0.0001
	Row 1:4: ES-Cu (12 h) vs. Row 1:6: ES-Cu (36 h)	-38.71	-51.38 to -26.03	Yes	****	<0.0001
	Row 1:4: ES-Cu (12 h) vs. Row 2:1: Ctrl	11.63	-1.044 to 24.30	No	ns	0.093
	Row 1:4: ES-Cu (12 h) vs. Row 2:2: ES-Cu (3 h)	11.76	-0.9141 to 24.43	No	ns	0.0863
	Row 1:4: ES-Cu (12 h) vs. Row 2:3: ES-Cu (6 h)	11.11	-1.564 to 23.78	No	ns	0.1247
	Row 1:4: ES-Cu (12 h) vs. Row 2:4: ES-Cu (12 h)	11.12	-1.557 to 23.79	No	ns	0.1243
	Row 1:4: ES-Cu (12 h) vs. Row 2:5: ES-Cu (24 h)	6.073	-6.601 to 18.75	No	ns	0.8387
	Row 1:4: ES-Cu (12 h) vs. Row 2:6: ES-Cu (36 h)	1.067	-11.61 to 13.74	No	ns	>0.9999
	Row 1:5: ES-Cu (24 h) vs. Row 1:6: ES-Cu (36 h)	-16.43	-29.10 to -3.753	Yes	**	0.0043
	Row 1:5: ES-Cu (24 h) vs. Row 2:1: Ctrl	33.91	21.24 to 46.58	Yes	****	<0.0001
	Row 1:5: ES-Cu (24 h) vs. Row 2:2: ES-Cu (3 h)	34.04	21.37 to 46.71	Yes	****	<0.0001
	Row 1:5: ES-Cu (24 h) vs. Row 2:3: ES-Cu (6 h)	33.39	20.72 to 46.06	Yes	****	<0.0001
	Row 1:5: ES-Cu (24 h) vs. Row 2:4: ES-Cu (12 h)	33.4	20.72 to 46.07	Yes	****	<0.0001
	Row 1:5: ES-Cu (24 h) vs. Row 2:5: ES-Cu (24 h)	28.35	15.68 to 41.03	Yes	****	<0.0001
	Row 1:5: ES-Cu (24 h) vs. Row 2:6: ES-Cu (36 h)	23.35	10.67 to 36.02	Yes	****	<0.0001
	Row 1:6: ES-Cu (36 h) vs. Row 2:1: Ctrl	50.34	37.66 to 63.01	Yes	****	<0.0001
	Row 1:6: ES-Cu (36 h) vs. Row 2:2: ES-Cu (3 h)	50.47	37.79 to 63.14	Yes	****	<0.0001
	Row 1:6: ES-Cu (36 h) vs. Row 2:3: ES-Cu (6 h)	49.82	37.14 to 62.49	Yes	****	<0.0001
	Row 1:6: ES-Cu (36 h) vs. Row 2:4: ES-Cu (12 h)	49.82	37.15 to 62.50	Yes	****	<0.0001
	Row 1:6: ES-Cu (36 h) vs. Row 2:5: ES-Cu (24 h)	44.78	32.11 to 57.45	Yes	****	<0.0001
	Row 1:6: ES-Cu (36 h) vs. Row 2:6: ES-Cu (36 h)	39.77	27.10 to 52.45	Yes	****	<0.0001
	Row 2:1: Ctrl vs. Row 2:2: ES-Cu (3 h)	0.13	-12.54 to 12.80	No	ns	>0.9999
	Row 2:1: Ctrl vs. Row 2:3: ES-Cu (6 h)	-0.52	-13.19 to 12.15	No	ns	>0.9999
	Row 2:1: Ctrl vs. Row 2:4: ES-Cu (12 h)	-0.5133	-13.19 to 12.16	No	ns	>0.9999
	Row 2:1: Ctrl vs. Row 2:5: ES-Cu (24 h)	-5.557	-18.23 to 7.117	No	ns	0.8999
	Row 2:1: Ctrl vs. Row 2:6: ES-Cu (36 h)	-10.56	-23.24 to 2.111	No	ns	0.1674
	Row 2:2: ES-Cu (3 h) vs. Row 2:3: ES-Cu (6 h)	-0.65	-13.32 to 12.02	No	ns	>0.9999
	Row 2:2: ES-Cu (3 h) vs. Row 2:4: ES-Cu (12 h)	-0.6433	-13.32 to 12.03	No	ns	>0.9999
	Row 2:2: ES-Cu (3 h) vs. Row 2:5: ES-Cu (24 h)	-5.687	-18.36 to 6.987	No	ns	0.8861
	Row 2:2: ES-Cu (3 h) vs. Row 2:6: ES-Cu (36 h)	-10.69	-23.37 to 1.981	No	ns	0.1563
	Row 2:3: ES-Cu (6 h) vs. Row 2:4: ES-Cu (12 h)	0.006667	-12.67 to 12.68	No	ns	>0.9999
	Row 2:3: ES-Cu (6 h) vs. Row 2:5: ES-Cu (24 h)	-5.037	-17.71 to 7.637	No	ns	0.9447
	Row 2:3: ES-Cu (6 h) vs. Row 2:6: ES-Cu (36 h)	-10.04	-22.72 to 2.631	No	ns	0.2182
	Row 2:4: ES-Cu (12 h) vs. Row 2:5: ES-Cu (24 h)	-5.043	-17.72 to 7.631	No	ns	0.9442
	Row 2:4: ES-Cu (12 h) vs. Row 2:6: ES-Cu (36 h)	-10.05	-22.72 to 2.624	No	ns	0.2174
	Row 2:5: ES-Cu (24 h) vs. Row 2:6: ES-Cu (36 h)	-5.007	-17.68 to 7.667	No	ns	0.9468
	Test details	Mean 1	Mean 2	Mean Diff.	SE of diff.	N1	N2	q	DF
	Row 1:1: Ctrl vs. Row 1:2: ES-Cu (3 h)	1.047	1.89	-0.8433	3.515	3	3	0.3393	24
	Row 1:1: Ctrl vs. Row 1:3: ES-Cu (6 h)	1.047	2.52	-1.473	3.515	3	3	0.5928	24
	Row 1:1: Ctrl vs. Row 1:4: ES-Cu (12 h)	1.047	13.35	-12.31	3.515	3	3	4.951	24
	Row 1:1: Ctrl vs. Row 1:5: ES-Cu (24 h)	1.047	35.63	-34.59	3.515	3	3	13.92	24
	Row 1:1: Ctrl vs. Row 1:6: ES-Cu (36 h)	1.047	52.06	-51.01	3.515	3	3	20.52	24
	Row 1:1: Ctrl vs. Row 2:1: Ctrl	1.047	1.723	-0.6767	3.515	3	3	0.2722	24
	Row 1:1: Ctrl vs. Row 2:2: ES-Cu (3 h)	1.047	1.593	-0.5467	3.515	3	3	0.2199	24
	Row 1:1: Ctrl vs. Row 2:3: ES-Cu (6 h)	1.047	2.243	-1.197	3.515	3	3	0.4814	24
	Row 1:1: Ctrl vs. Row 2:4: ES-Cu (12 h)	1.047	2.237	-1.19	3.515	3	3	0.4788	24
	Row 1:1: Ctrl vs. Row 2:5: ES-Cu (24 h)	1.047	7.28	-6.233	3.515	3	3	2.508	24
	Row 1:1: Ctrl vs. Row 2:6: ES-Cu (36 h)	1.047	12.29	-11.24	3.515	3	3	4.522	24
	Row 1:2: ES-Cu (3 h) vs. Row 1:3: ES-Cu (6 h)	1.89	2.52	-0.63	3.515	3	3	0.2535	24
	Row 1:2: ES-Cu (3 h) vs. Row 1:4: ES-Cu (12 h)	1.89	13.35	-11.46	3.515	3	3	4.612	24
	Row 1:2: ES-Cu (3 h) vs. Row 1:5: ES-Cu (24 h)	1.89	35.63	-33.74	3.515	3	3	13.58	24
	Row 1:2: ES-Cu (3 h) vs. Row 1:6: ES-Cu (36 h)	1.89	52.06	-50.17	3.515	3	3	20.18	24
	Row 1:2: ES-Cu (3 h) vs. Row 2:1: Ctrl	1.89	1.723	0.1667	3.515	3	3	0.06705	24
	Row 1:2: ES-Cu (3 h) vs. Row 2:2: ES-Cu (3 h)	1.89	1.593	0.2967	3.515	3	3	0.1194	24
	Row 1:2: ES-Cu (3 h) vs. Row 2:3: ES-Cu (6 h)	1.89	2.243	-0.3533	3.515	3	3	0.1422	24
	Row 1:2: ES-Cu (3 h) vs. Row 2:4: ES-Cu (12 h)	1.89	2.237	-0.3467	3.515	3	3	0.1395	24
	Row 1:2: ES-Cu (3 h) vs. Row 2:5: ES-Cu (24 h)	1.89	7.28	-5.39	3.515	3	3	2.169	24
	Row 1:2: ES-Cu (3 h) vs. Row 2:6: ES-Cu (36 h)	1.89	12.29	-10.4	3.515	3	3	4.183	24
	Row 1:3: ES-Cu (6 h) vs. Row 1:4: ES-Cu (12 h)	2.52	13.35	-10.83	3.515	3	3	4.359	24
	Row 1:3: ES-Cu (6 h) vs. Row 1:5: ES-Cu (24 h)	2.52	35.63	-33.11	3.515	3	3	13.32	24
	Row 1:3: ES-Cu (6 h) vs. Row 1:6: ES-Cu (36 h)	2.52	52.06	-49.54	3.515	3	3	19.93	24
	Row 1:3: ES-Cu (6 h) vs. Row 2:1: Ctrl	2.52	1.723	0.7967	3.515	3	3	0.3205	24
	Row 1:3: ES-Cu (6 h) vs. Row 2:2: ES-Cu (3 h)	2.52	1.593	0.9267	3.515	3	3	0.3728	24
	Row 1:3: ES-Cu (6 h) vs. Row 2:3: ES-Cu (6 h)	2.52	2.243	0.2767	3.515	3	3	0.1113	24
	Row 1:3: ES-Cu (6 h) vs. Row 2:4: ES-Cu (12 h)	2.52	2.237	0.2833	3.515	3	3	0.114	24
	Row 1:3: ES-Cu (6 h) vs. Row 2:5: ES-Cu (24 h)	2.52	7.28	-4.76	3.515	3	3	1.915	24
	Row 1:3: ES-Cu (6 h) vs. Row 2:6: ES-Cu (36 h)	2.52	12.29	-9.767	3.515	3	3	3.929	24
	Row 1:4: ES-Cu (12 h) vs. Row 1:5: ES-Cu (24 h)	13.35	35.63	-22.28	3.515	3	3	8.964	24
	Row 1:4: ES-Cu (12 h) vs. Row 1:6: ES-Cu (36 h)	13.35	52.06	-38.71	3.515	3	3	15.57	24
	Row 1:4: ES-Cu (12 h) vs. Row 2:1: Ctrl	13.35	1.723	11.63	3.515	3	3	4.679	24
	Row 1:4: ES-Cu (12 h) vs. Row 2:2: ES-Cu (3 h)	13.35	1.593	11.76	3.515	3	3	4.731	24
	Row 1:4: ES-Cu (12 h) vs. Row 2:3: ES-Cu (6 h)	13.35	2.243	11.11	3.515	3	3	4.47	24
	Row 1:4: ES-Cu (12 h) vs. Row 2:4: ES-Cu (12 h)	13.35	2.237	11.12	3.515	3	3	4.473	24
	Row 1:4: ES-Cu (12 h) vs. Row 2:5: ES-Cu (24 h)	13.35	7.28	6.073	3.515	3	3	2.443	24
	Row 1:4: ES-Cu (12 h) vs. Row 2:6: ES-Cu (36 h)	13.35	12.29	1.067	3.515	3	3	0.4291	24
	Row 1:5: ES-Cu (24 h) vs. Row 1:6: ES-Cu (36 h)	35.63	52.06	-16.43	3.515	3	3	6.609	24
	Row 1:5: ES-Cu (24 h) vs. Row 2:1: Ctrl	35.63	1.723	33.91	3.515	3	3	13.64	24
	Row 1:5: ES-Cu (24 h) vs. Row 2:2: ES-Cu (3 h)	35.63	1.593	34.04	3.515	3	3	13.7	24
	Row 1:5: ES-Cu (24 h) vs. Row 2:3: ES-Cu (6 h)	35.63	2.243	33.39	3.515	3	3	13.43	24
	Row 1:5: ES-Cu (24 h) vs. Row 2:4: ES-Cu (12 h)	35.63	2.237	33.4	3.515	3	3	13.44	24
	Row 1:5: ES-Cu (24 h) vs. Row 2:5: ES-Cu (24 h)	35.63	7.28	28.35	3.515	3	3	11.41	24
	Row 1:5: ES-Cu (24 h) vs. Row 2:6: ES-Cu (36 h)	35.63	12.29	23.35	3.515	3	3	9.393	24
	Row 1:6: ES-Cu (36 h) vs. Row 2:1: Ctrl	52.06	1.723	50.34	3.515	3	3	20.25	24
	Row 1:6: ES-Cu (36 h) vs. Row 2:2: ES-Cu (3 h)	52.06	1.593	50.47	3.515	3	3	20.3	24
	Row 1:6: ES-Cu (36 h) vs. Row 2:3: ES-Cu (6 h)	52.06	2.243	49.82	3.515	3	3	20.04	24
	Row 1:6: ES-Cu (36 h) vs. Row 2:4: ES-Cu (12 h)	52.06	2.237	49.82	3.515	3	3	20.05	24
	Row 1:6: ES-Cu (36 h) vs. Row 2:5: ES-Cu (24 h)	52.06	7.28	44.78	3.515	3	3	18.02	24
	Row 1:6: ES-Cu (36 h) vs. Row 2:6: ES-Cu (36 h)	52.06	12.29	39.77	3.515	3	3	16	24
	Row 2:1: Ctrl vs. Row 2:2: ES-Cu (3 h)	1.723	1.593	0.13	3.515	3	3	0.0523	24
	Row 2:1: Ctrl vs. Row 2:3: ES-Cu (6 h)	1.723	2.243	-0.52	3.515	3	3	0.2092	24
	Row 2:1: Ctrl vs. Row 2:4: ES-Cu (12 h)	1.723	2.237	-0.5133	3.515	3	3	0.2065	24
	Row 2:1: Ctrl vs. Row 2:5: ES-Cu (24 h)	1.723	7.28	-5.557	3.515	3	3	2.236	24
	Row 2:1: Ctrl vs. Row 2:6: ES-Cu (36 h)	1.723	12.29	-10.56	3.515	3	3	4.25	24
	Row 2:2: ES-Cu (3 h) vs. Row 2:3: ES-Cu (6 h)	1.593	2.243	-0.65	3.515	3	3	0.2615	24
	Row 2:2: ES-Cu (3 h) vs. Row 2:4: ES-Cu (12 h)	1.593	2.237	-0.6433	3.515	3	3	0.2588	24
	Row 2:2: ES-Cu (3 h) vs. Row 2:5: ES-Cu (24 h)	1.593	7.28	-5.687	3.515	3	3	2.288	24
	Row 2:2: ES-Cu (3 h) vs. Row 2:6: ES-Cu (36 h)	1.593	12.29	-10.69	3.515	3	3	4.302	24
	Row 2:3: ES-Cu (6 h) vs. Row 2:4: ES-Cu (12 h)	2.243	2.237	0.006667	3.515	3	3	0.002682	24
	Row 2:3: ES-Cu (6 h) vs. Row 2:5: ES-Cu (24 h)	2.243	7.28	-5.037	3.515	3	3	2.026	24
	Row 2:3: ES-Cu (6 h) vs. Row 2:6: ES-Cu (36 h)	2.243	12.29	-10.04	3.515	3	3	4.041	24
	Row 2:4: ES-Cu (12 h) vs. Row 2:5: ES-Cu (24 h)	2.237	7.28	-5.043	3.515	3	3	2.029	24
	Row 2:4: ES-Cu (12 h) vs. Row 2:6: ES-Cu (36 h)	2.237	12.29	-10.05	3.515	3	3	4.043	24
	Row 2:5: ES-Cu (24 h) vs. Row 2:6: ES-Cu (36 h)	7.28	12.29	-5.007	3.515	3	3	2.014	24
2I	Table Analyzed
	Two-way ANOVA	Ordinary
	Alpha	0.05
	Source of Variation	% of total variation	P value	P value summary	Significant?
	Interaction	23.75	<0.0001	****	Yes
	Row Factor	25.45	<0.0001	****	Yes
	Column Factor	47.89	<0.0001	****	Yes
	ANOVA table	SS	DF	MS	F (DFn, DFd)	P value
	Interaction	221	5	44.21	F (5, 24) = 39.12	P<0.0001
	Row Factor	236.9	1	236.9	F (1, 24) = 209.6	P<0.0001
	Column Factor	445.8	5	89.15	F (5, 24) = 78.89	P<0.0001
	Residual	27.12	24	1.13
	Difference between row means
	Mean of Row 1	6.32
	Mean of Row 2	1.19
	Difference between means	5.13
	SE of difference	0.3544
	95% CI of difference	4.399 to 5.861
	Data summary
	Number of columns (Column Factor)	6
	Number of rows (Row Factor)	2
	Number of values	36
	Compare cell means regardless of rows and columns
	Number of families	1
	Number of comparisons per family	66
	Alpha	0.05
	Tukey's multiple comparisons test	Mean Diff.	95.00% CI of diff.	Below threshold?	Summary	Adjusted P Value
	Row 1:1: Ctrl vs. Row 1:2: ES-Cu (3 h)	-0.4	-3.530 to 2.730	No	ns	>0.9999
	Row 1:1: Ctrl vs. Row 1:3: ES-Cu (6 h)	-2.557	-5.686 to 0.5730	No	ns	0.1866
	Row 1:1: Ctrl vs. Row 1:4: ES-Cu (12 h)	-5.713	-8.843 to -2.584	Yes	****	<0.0001
	Row 1:1: Ctrl vs. Row 1:5: ES-Cu (24 h)	-12.65	-15.78 to -9.524	Yes	****	<0.0001
	Row 1:1: Ctrl vs. Row 1:6: ES-Cu (36 h)	-15.58	-18.71 to -12.45	Yes	****	<0.0001
	Row 1:1: Ctrl vs. Row 2:1: Ctrl	-0.09	-3.220 to 3.040	No	ns	>0.9999
	Row 1:1: Ctrl vs. Row 2:2: ES-Cu (3 h)	-0.09667	-3.226 to 3.033	No	ns	>0.9999
	Row 1:1: Ctrl vs. Row 2:3: ES-Cu (6 h)	-0.4167	-3.546 to 2.713	No	ns	>0.9999
	Row 1:1: Ctrl vs. Row 2:4: ES-Cu (12 h)	-0.73	-3.860 to 2.400	No	ns	0.9992
	Row 1:1: Ctrl vs. Row 2:5: ES-Cu (24 h)	-1.623	-4.753 to 1.506	No	ns	0.7652
	Row 1:1: Ctrl vs. Row 2:6: ES-Cu (36 h)	-3.163	-6.293 to -0.03367	Yes	*	0.046
	Row 1:2: ES-Cu (3 h) vs. Row 1:3: ES-Cu (6 h)	-2.157	-5.286 to 0.9730	No	ns	0.3934
	Row 1:2: ES-Cu (3 h) vs. Row 1:4: ES-Cu (12 h)	-5.313	-8.443 to -2.184	Yes	***	0.0001
	Row 1:2: ES-Cu (3 h) vs. Row 1:5: ES-Cu (24 h)	-12.25	-15.38 to -9.124	Yes	****	<0.0001
	Row 1:2: ES-Cu (3 h) vs. Row 1:6: ES-Cu (36 h)	-15.18	-18.31 to -12.05	Yes	****	<0.0001
	Row 1:2: ES-Cu (3 h) vs. Row 2:1: Ctrl	0.31	-2.820 to 3.440	No	ns	>0.9999
	Row 1:2: ES-Cu (3 h) vs. Row 2:2: ES-Cu (3 h)	0.3033	-2.826 to 3.433	No	ns	>0.9999
	Row 1:2: ES-Cu (3 h) vs. Row 2:3: ES-Cu (6 h)	-0.01667	-3.146 to 3.113	No	ns	>0.9999
	Row 1:2: ES-Cu (3 h) vs. Row 2:4: ES-Cu (12 h)	-0.33	-3.460 to 2.800	No	ns	>0.9999
	Row 1:2: ES-Cu (3 h) vs. Row 2:5: ES-Cu (24 h)	-1.223	-4.353 to 1.906	No	ns	0.9503
	Row 1:2: ES-Cu (3 h) vs. Row 2:6: ES-Cu (36 h)	-2.763	-5.893 to 0.3663	No	ns	0.1193
	Row 1:3: ES-Cu (6 h) vs. Row 1:4: ES-Cu (12 h)	-3.157	-6.286 to -0.02700	Yes	*	0.0468
	Row 1:3: ES-Cu (6 h) vs. Row 1:5: ES-Cu (24 h)	-10.1	-13.23 to -6.967	Yes	****	<0.0001
	Row 1:3: ES-Cu (6 h) vs. Row 1:6: ES-Cu (36 h)	-13.02	-16.15 to -9.890	Yes	****	<0.0001
	Row 1:3: ES-Cu (6 h) vs. Row 2:1: Ctrl	2.467	-0.6630 to 5.596	No	ns	0.224
	Row 1:3: ES-Cu (6 h) vs. Row 2:2: ES-Cu (3 h)	2.46	-0.6697 to 5.590	No	ns	0.227
	Row 1:3: ES-Cu (6 h) vs. Row 2:3: ES-Cu (6 h)	2.14	-0.9897 to 5.270	No	ns	0.4042
	Row 1:3: ES-Cu (6 h) vs. Row 2:4: ES-Cu (12 h)	1.827	-1.303 to 4.956	No	ns	0.6246
	Row 1:3: ES-Cu (6 h) vs. Row 2:5: ES-Cu (24 h)	0.9333	-2.196 to 4.063	No	ns	0.9931
	Row 1:3: ES-Cu (6 h) vs. Row 2:6: ES-Cu (36 h)	-0.6067	-3.736 to 2.523	No	ns	0.9999
	Row 1:4: ES-Cu (12 h) vs. Row 1:5: ES-Cu (24 h)	-6.94	-10.07 to -3.810	Yes	****	<0.0001
	Row 1:4: ES-Cu (12 h) vs. Row 1:6: ES-Cu (36 h)	-9.863	-12.99 to -6.734	Yes	****	<0.0001
	Row 1:4: ES-Cu (12 h) vs. Row 2:1: Ctrl	5.623	2.494 to 8.753	Yes	****	<0.0001
	Row 1:4: ES-Cu (12 h) vs. Row 2:2: ES-Cu (3 h)	5.617	2.487 to 8.746	Yes	****	<0.0001
	Row 1:4: ES-Cu (12 h) vs. Row 2:3: ES-Cu (6 h)	5.297	2.167 to 8.426	Yes	***	0.0001
	Row 1:4: ES-Cu (12 h) vs. Row 2:4: ES-Cu (12 h)	4.983	1.854 to 8.113	Yes	***	0.0003
	Row 1:4: ES-Cu (12 h) vs. Row 2:5: ES-Cu (24 h)	4.09	0.9603 to 7.220	Yes	**	0.0039
	Row 1:4: ES-Cu (12 h) vs. Row 2:6: ES-Cu (36 h)	2.55	-0.5797 to 5.680	No	ns	0.1892
	Row 1:5: ES-Cu (24 h) vs. Row 1:6: ES-Cu (36 h)	-2.923	-6.053 to 0.2063	No	ns	0.0825
	Row 1:5: ES-Cu (24 h) vs. Row 2:1: Ctrl	12.56	9.434 to 15.69	Yes	****	<0.0001
	Row 1:5: ES-Cu (24 h) vs. Row 2:2: ES-Cu (3 h)	12.56	9.427 to 15.69	Yes	****	<0.0001
	Row 1:5: ES-Cu (24 h) vs. Row 2:3: ES-Cu (6 h)	12.24	9.107 to 15.37	Yes	****	<0.0001
	Row 1:5: ES-Cu (24 h) vs. Row 2:4: ES-Cu (12 h)	11.92	8.794 to 15.05	Yes	****	<0.0001
	Row 1:5: ES-Cu (24 h) vs. Row 2:5: ES-Cu (24 h)	11.03	7.900 to 14.16	Yes	****	<0.0001
	Row 1:5: ES-Cu (24 h) vs. Row 2:6: ES-Cu (36 h)	9.49	6.360 to 12.62	Yes	****	<0.0001
	Row 1:6: ES-Cu (36 h) vs. Row 2:1: Ctrl	15.49	12.36 to 18.62	Yes	****	<0.0001
	Row 1:6: ES-Cu (36 h) vs. Row 2:2: ES-Cu (3 h)	15.48	12.35 to 18.61	Yes	****	<0.0001
	Row 1:6: ES-Cu (36 h) vs. Row 2:3: ES-Cu (6 h)	15.16	12.03 to 18.29	Yes	****	<0.0001
	Row 1:6: ES-Cu (36 h) vs. Row 2:4: ES-Cu (12 h)	14.85	11.72 to 17.98	Yes	****	<0.0001
	Row 1:6: ES-Cu (36 h) vs. Row 2:5: ES-Cu (24 h)	13.95	10.82 to 17.08	Yes	****	<0.0001
	Row 1:6: ES-Cu (36 h) vs. Row 2:6: ES-Cu (36 h)	12.41	9.284 to 15.54	Yes	****	<0.0001
	Row 2:1: Ctrl vs. Row 2:2: ES-Cu (3 h)	-0.006667	-3.136 to 3.123	No	ns	>0.9999
	Row 2:1: Ctrl vs. Row 2:3: ES-Cu (6 h)	-0.3267	-3.456 to 2.803	No	ns	>0.9999
	Row 2:1: Ctrl vs. Row 2:4: ES-Cu (12 h)	-0.64	-3.770 to 2.490	No	ns	0.9998
	Row 2:1: Ctrl vs. Row 2:5: ES-Cu (24 h)	-1.533	-4.663 to 1.596	No	ns	0.82
	Row 2:1: Ctrl vs. Row 2:6: ES-Cu (36 h)	-3.073	-6.203 to 0.05633	No	ns	0.0575
	Row 2:2: ES-Cu (3 h) vs. Row 2:3: ES-Cu (6 h)	-0.32	-3.450 to 2.810	No	ns	>0.9999
	Row 2:2: ES-Cu (3 h) vs. Row 2:4: ES-Cu (12 h)	-0.6333	-3.763 to 2.496	No	ns	0.9998
	Row 2:2: ES-Cu (3 h) vs. Row 2:5: ES-Cu (24 h)	-1.527	-4.656 to 1.603	No	ns	0.8238
	Row 2:2: ES-Cu (3 h) vs. Row 2:6: ES-Cu (36 h)	-3.067	-6.196 to 0.06300	No	ns	0.0584
	Row 2:3: ES-Cu (6 h) vs. Row 2:4: ES-Cu (12 h)	-0.3133	-3.443 to 2.816	No	ns	>0.9999
	Row 2:3: ES-Cu (6 h) vs. Row 2:5: ES-Cu (24 h)	-1.207	-4.336 to 1.923	No	ns	0.9545
	Row 2:3: ES-Cu (6 h) vs. Row 2:6: ES-Cu (36 h)	-2.747	-5.876 to 0.3830	No	ns	0.1238
	Row 2:4: ES-Cu (12 h) vs. Row 2:5: ES-Cu (24 h)	-0.8933	-4.023 to 2.236	No	ns	0.9952
	Row 2:4: ES-Cu (12 h) vs. Row 2:6: ES-Cu (36 h)	-2.433	-5.563 to 0.6963	No	ns	0.2393
	Row 2:5: ES-Cu (24 h) vs. Row 2:6: ES-Cu (36 h)	-1.54	-4.670 to 1.590	No	ns	0.8161
	Test details	Mean 1	Mean 2	Mean Diff.	SE of diff.	N1	N2	q	DF
	Row 1:1: Ctrl vs. Row 1:2: ES-Cu (3 h)	0.17	0.57	-0.4	0.868	3	3	0.6517	24
	Row 1:1: Ctrl vs. Row 1:3: ES-Cu (6 h)	0.17	2.727	-2.557	0.868	3	3	4.166	24
	Row 1:1: Ctrl vs. Row 1:4: ES-Cu (12 h)	0.17	5.883	-5.713	0.868	3	3	9.309	24
	Row 1:1: Ctrl vs. Row 1:5: ES-Cu (24 h)	0.17	12.82	-12.65	0.868	3	3	20.62	24
	Row 1:1: Ctrl vs. Row 1:6: ES-Cu (36 h)	0.17	15.75	-15.58	0.868	3	3	25.38	24
	Row 1:1: Ctrl vs. Row 2:1: Ctrl	0.17	0.26	-0.09	0.868	3	3	0.1466	24
	Row 1:1: Ctrl vs. Row 2:2: ES-Cu (3 h)	0.17	0.2667	-0.09667	0.868	3	3	0.1575	24
	Row 1:1: Ctrl vs. Row 2:3: ES-Cu (6 h)	0.17	0.5867	-0.4167	0.868	3	3	0.6789	24
	Row 1:1: Ctrl vs. Row 2:4: ES-Cu (12 h)	0.17	0.9	-0.73	0.868	3	3	1.189	24
	Row 1:1: Ctrl vs. Row 2:5: ES-Cu (24 h)	0.17	1.793	-1.623	0.868	3	3	2.645	24
	Row 1:1: Ctrl vs. Row 2:6: ES-Cu (36 h)	0.17	3.333	-3.163	0.868	3	3	5.154	24
	Row 1:2: ES-Cu (3 h) vs. Row 1:3: ES-Cu (6 h)	0.57	2.727	-2.157	0.868	3	3	3.514	24
	Row 1:2: ES-Cu (3 h) vs. Row 1:4: ES-Cu (12 h)	0.57	5.883	-5.313	0.868	3	3	8.657	24
	Row 1:2: ES-Cu (3 h) vs. Row 1:5: ES-Cu (24 h)	0.57	12.82	-12.25	0.868	3	3	19.96	24
	Row 1:2: ES-Cu (3 h) vs. Row 1:6: ES-Cu (36 h)	0.57	15.75	-15.18	0.868	3	3	24.73	24
	Row 1:2: ES-Cu (3 h) vs. Row 2:1: Ctrl	0.57	0.26	0.31	0.868	3	3	0.5051	24
	Row 1:2: ES-Cu (3 h) vs. Row 2:2: ES-Cu (3 h)	0.57	0.2667	0.3033	0.868	3	3	0.4942	24
	Row 1:2: ES-Cu (3 h) vs. Row 2:3: ES-Cu (6 h)	0.57	0.5867	-0.01667	0.868	3	3	0.02715	24
	Row 1:2: ES-Cu (3 h) vs. Row 2:4: ES-Cu (12 h)	0.57	0.9	-0.33	0.868	3	3	0.5377	24
	Row 1:2: ES-Cu (3 h) vs. Row 2:5: ES-Cu (24 h)	0.57	1.793	-1.223	0.868	3	3	1.993	24
	Row 1:2: ES-Cu (3 h) vs. Row 2:6: ES-Cu (36 h)	0.57	3.333	-2.763	0.868	3	3	4.502	24
	Row 1:3: ES-Cu (6 h) vs. Row 1:4: ES-Cu (12 h)	2.727	5.883	-3.157	0.868	3	3	5.143	24
	Row 1:3: ES-Cu (6 h) vs. Row 1:5: ES-Cu (24 h)	2.727	12.82	-10.1	0.868	3	3	16.45	24
	Row 1:3: ES-Cu (6 h) vs. Row 1:6: ES-Cu (36 h)	2.727	15.75	-13.02	0.868	3	3	21.21	24
	Row 1:3: ES-Cu (6 h) vs. Row 2:1: Ctrl	2.727	0.26	2.467	0.868	3	3	4.019	24
	Row 1:3: ES-Cu (6 h) vs. Row 2:2: ES-Cu (3 h)	2.727	0.2667	2.46	0.868	3	3	4.008	24
	Row 1:3: ES-Cu (6 h) vs. Row 2:3: ES-Cu (6 h)	2.727	0.5867	2.14	0.868	3	3	3.487	24
	Row 1:3: ES-Cu (6 h) vs. Row 2:4: ES-Cu (12 h)	2.727	0.9	1.827	0.868	3	3	2.976	24
	Row 1:3: ES-Cu (6 h) vs. Row 2:5: ES-Cu (24 h)	2.727	1.793	0.9333	0.868	3	3	1.521	24
	Row 1:3: ES-Cu (6 h) vs. Row 2:6: ES-Cu (36 h)	2.727	3.333	-0.6067	0.868	3	3	0.9884	24
	Row 1:4: ES-Cu (12 h) vs. Row 1:5: ES-Cu (24 h)	5.883	12.82	-6.94	0.868	3	3	11.31	24
	Row 1:4: ES-Cu (12 h) vs. Row 1:6: ES-Cu (36 h)	5.883	15.75	-9.863	0.868	3	3	16.07	24
	Row 1:4: ES-Cu (12 h) vs. Row 2:1: Ctrl	5.883	0.26	5.623	0.868	3	3	9.162	24
	Row 1:4: ES-Cu (12 h) vs. Row 2:2: ES-Cu (3 h)	5.883	0.2667	5.617	0.868	3	3	9.151	24
	Row 1:4: ES-Cu (12 h) vs. Row 2:3: ES-Cu (6 h)	5.883	0.5867	5.297	0.868	3	3	8.63	24
	Row 1:4: ES-Cu (12 h) vs. Row 2:4: ES-Cu (12 h)	5.883	0.9	4.983	0.868	3	3	8.119	24
	Row 1:4: ES-Cu (12 h) vs. Row 2:5: ES-Cu (24 h)	5.883	1.793	4.09	0.868	3	3	6.664	24
	Row 1:4: ES-Cu (12 h) vs. Row 2:6: ES-Cu (36 h)	5.883	3.333	2.55	0.868	3	3	4.155	24
	Row 1:5: ES-Cu (24 h) vs. Row 1:6: ES-Cu (36 h)	12.82	15.75	-2.923	0.868	3	3	4.763	24
	Row 1:5: ES-Cu (24 h) vs. Row 2:1: Ctrl	12.82	0.26	12.56	0.868	3	3	20.47	24
	Row 1:5: ES-Cu (24 h) vs. Row 2:2: ES-Cu (3 h)	12.82	0.2667	12.56	0.868	3	3	20.46	24
	Row 1:5: ES-Cu (24 h) vs. Row 2:3: ES-Cu (6 h)	12.82	0.5867	12.24	0.868	3	3	19.94	24
	Row 1:5: ES-Cu (24 h) vs. Row 2:4: ES-Cu (12 h)	12.82	0.9	11.92	0.868	3	3	19.43	24
	Row 1:5: ES-Cu (24 h) vs. Row 2:5: ES-Cu (24 h)	12.82	1.793	11.03	0.868	3	3	17.97	24
	Row 1:5: ES-Cu (24 h) vs. Row 2:6: ES-Cu (36 h)	12.82	3.333	9.49	0.868	3	3	15.46	24
	Row 1:6: ES-Cu (36 h) vs. Row 2:1: Ctrl	15.75	0.26	15.49	0.868	3	3	25.23	24
	Row 1:6: ES-Cu (36 h) vs. Row 2:2: ES-Cu (3 h)	15.75	0.2667	15.48	0.868	3	3	25.22	24
	Row 1:6: ES-Cu (36 h) vs. Row 2:3: ES-Cu (6 h)	15.75	0.5867	15.16	0.868	3	3	24.7	24
	Row 1:6: ES-Cu (36 h) vs. Row 2:4: ES-Cu (12 h)	15.75	0.9	14.85	0.868	3	3	24.19	24
	Row 1:6: ES-Cu (36 h) vs. Row 2:5: ES-Cu (24 h)	15.75	1.793	13.95	0.868	3	3	22.73	24
	Row 1:6: ES-Cu (36 h) vs. Row 2:6: ES-Cu (36 h)	15.75	3.333	12.41	0.868	3	3	20.22	24
	Row 2:1: Ctrl vs. Row 2:2: ES-Cu (3 h)	0.26	0.2667	-0.006667	0.868	3	3	0.01086	24
	Row 2:1: Ctrl vs. Row 2:3: ES-Cu (6 h)	0.26	0.5867	-0.3267	0.868	3	3	0.5322	24
	Row 2:1: Ctrl vs. Row 2:4: ES-Cu (12 h)	0.26	0.9	-0.64	0.868	3	3	1.043	24
	Row 2:1: Ctrl vs. Row 2:5: ES-Cu (24 h)	0.26	1.793	-1.533	0.868	3	3	2.498	24
	Row 2:1: Ctrl vs. Row 2:6: ES-Cu (36 h)	0.26	3.333	-3.073	0.868	3	3	5.007	24
	Row 2:2: ES-Cu (3 h) vs. Row 2:3: ES-Cu (6 h)	0.2667	0.5867	-0.32	0.868	3	3	0.5214	24
	Row 2:2: ES-Cu (3 h) vs. Row 2:4: ES-Cu (12 h)	0.2667	0.9	-0.6333	0.868	3	3	1.032	24
	Row 2:2: ES-Cu (3 h) vs. Row 2:5: ES-Cu (24 h)	0.2667	1.793	-1.527	0.868	3	3	2.487	24
	Row 2:2: ES-Cu (3 h) vs. Row 2:6: ES-Cu (36 h)	0.2667	3.333	-3.067	0.868	3	3	4.996	24
	Row 2:3: ES-Cu (6 h) vs. Row 2:4: ES-Cu (12 h)	0.5867	0.9	-0.3133	0.868	3	3	0.5105	24
	Row 2:3: ES-Cu (6 h) vs. Row 2:5: ES-Cu (24 h)	0.5867	1.793	-1.207	0.868	3	3	1.966	24
	Row 2:3: ES-Cu (6 h) vs. Row 2:6: ES-Cu (36 h)	0.5867	3.333	-2.747	0.868	3	3	4.475	24
	Row 2:4: ES-Cu (12 h) vs. Row 2:5: ES-Cu (24 h)	0.9	1.793	-0.8933	0.868	3	3	1.455	24
	Row 2:4: ES-Cu (12 h) vs. Row 2:6: ES-Cu (36 h)	0.9	3.333	-2.433	0.868	3	3	3.965	24
	Row 2:5: ES-Cu (24 h) vs. Row 2:6: ES-Cu (36 h)	1.793	3.333	-1.54	0.868	3	3	2.509	24
4B	Table Analyzed
	Two-way ANOVA	Ordinary
	Alpha	0.05
	Source of Variation	% of total variation	P value	P value summary	Significant?
	Interaction	5.814	0.0001	***	Yes
	Row Factor	6.128	<0.0001	****	Yes
	Column Factor	86.42	<0.0001	****	Yes
	ANOVA table	SS	DF	MS	F (DFn, DFd)	P value
	Interaction	43.81	2	21.91	F (2, 12) = 21.35	P=0.0001
	Row Factor	46.18	1	46.18	F (1, 12) = 45.01	P<0.0001
	Column Factor	651.2	2	325.6	F (2, 12) = 317.4	P<0.0001
	Residual	12.31	12	1.026
	Difference between row means
	Mean of Row 1	7.778
	Mean of Row 2	4.574
	Difference between means	3.203
	SE of difference	0.4775
	95% CI of difference	2.163 to 4.244
	Data summary
	Number of columns (Column Factor)	3
	Number of rows (Row Factor)	2
	Number of values	18
	Compare cell means regardless of rows and columns
	Number of families	1
	Number of comparisons per family	15
	Alpha	0.05
	Tukey's multiple comparisons test	Mean Diff.	95.00% CI of diff.	Below threshold?	Summary	Adjusted P Value
	Row 1:1: Ctrl vs. Row 1:2: Cuproptotic WT	-17.33	-20.10 to -14.55	Yes	****	<0.0001
	Row 1:1: Ctrl vs. Row 1:3: Cuproptotic hmgb1-/- MEFs	-3.007	-5.784 to -0.2289	Yes	*	0.0314
	Row 1:1: Ctrl vs. Row 2:1: Ctrl	0	-2.778 to 2.778	No	ns	>0.9999
	Row 1:1: Ctrl vs. Row 2:2: Cuproptotic WT	-9.893	-12.67 to -7.116	Yes	****	<0.0001
	Row 1:1: Ctrl vs. Row 2:3: Cuproptotic hmgb1-/- MEFs	-0.83	-3.608 to 1.948	No	ns	0.908
	Row 1:2: Cuproptotic WT vs. Row 1:3: Cuproptotic hmgb1-/- MEFs	14.32	11.54 to 17.10	Yes	****	<0.0001
	Row 1:2: Cuproptotic WT vs. Row 2:1: Ctrl	17.33	14.55 to 20.10	Yes	****	<0.0001
	Row 1:2: Cuproptotic WT vs. Row 2:2: Cuproptotic WT	7.433	4.656 to 10.21	Yes	****	<0.0001
	Row 1:2: Cuproptotic WT vs. Row 2:3: Cuproptotic hmgb1-/- MEFs	16.5	13.72 to 19.27	Yes	****	<0.0001
	Row 1:3: Cuproptotic hmgb1-/- MEFs vs. Row 2:1: Ctrl	3.007	0.2289 to 5.784	Yes	*	0.0314
	Row 1:3: Cuproptotic hmgb1-/- MEFs vs. Row 2:2: Cuproptotic WT	-6.887	-9.664 to -4.109	Yes	****	<0.0001
	Row 1:3: Cuproptotic hmgb1-/- MEFs vs. Row 2:3: Cuproptotic hmgb1-/- MEFs	2.177	-0.6011 to 4.954	No	ns	0.1624
	Row 2:1: Ctrl vs. Row 2:2: Cuproptotic WT	-9.893	-12.67 to -7.116	Yes	****	<0.0001
	Row 2:1: Ctrl vs. Row 2:3: Cuproptotic hmgb1-/- MEFs	-0.83	-3.608 to 1.948	No	ns	0.908
	Row 2:2: Cuproptotic WT vs. Row 2:3: Cuproptotic hmgb1-/- MEFs	9.063	6.286 to 11.84	Yes	****	<0.0001
	Test details	Mean 1	Mean 2	Mean Diff.	SE of diff.	N1	N2	q	DF
	Row 1:1: Ctrl vs. Row 1:2: Cuproptotic WT	1	18.33	-17.33	0.827	3	3	29.63	12
	Row 1:1: Ctrl vs. Row 1:3: Cuproptotic hmgb1-/- MEFs	1	4.007	-3.007	0.827	3	3	5.142	12
	Row 1:1: Ctrl vs. Row 2:1: Ctrl	1	1	0	0.827	3	3	0	12
	Row 1:1: Ctrl vs. Row 2:2: Cuproptotic WT	1	10.89	-9.893	0.827	3	3	16.92	12
	Row 1:1: Ctrl vs. Row 2:3: Cuproptotic hmgb1-/- MEFs	1	1.83	-0.83	0.827	3	3	1.419	12
	Row 1:2: Cuproptotic WT vs. Row 1:3: Cuproptotic hmgb1-/- MEFs	18.33	4.007	14.32	0.827	3	3	24.49	12
	Row 1:2: Cuproptotic WT vs. Row 2:1: Ctrl	18.33	1	17.33	0.827	3	3	29.63	12
	Row 1:2: Cuproptotic WT vs. Row 2:2: Cuproptotic WT	18.33	10.89	7.433	0.827	3	3	12.71	12
	Row 1:2: Cuproptotic WT vs. Row 2:3: Cuproptotic hmgb1-/- MEFs	18.33	1.83	16.5	0.827	3	3	28.21	12
	Row 1:3: Cuproptotic hmgb1-/- MEFs vs. Row 2:1: Ctrl	4.007	1	3.007	0.827	3	3	5.142	12
	Row 1:3: Cuproptotic hmgb1-/- MEFs vs. Row 2:2: Cuproptotic WT	4.007	10.89	-6.887	0.827	3	3	11.78	12
	Row 1:3: Cuproptotic hmgb1-/- MEFs vs. Row 2:3: Cuproptotic hmgb1-/- MEFs	4.007	1.83	2.177	0.827	3	3	3.722	12
	Row 2:1: Ctrl vs. Row 2:2: Cuproptotic WT	1	10.89	-9.893	0.827	3	3	16.92	12
	Row 2:1: Ctrl vs. Row 2:3: Cuproptotic hmgb1-/- MEFs	1	1.83	-0.83	0.827	3	3	1.419	12
	Row 2:2: Cuproptotic WT vs. Row 2:3: Cuproptotic hmgb1-/- MEFs	10.89	1.83	9.063	0.827	3	3	15.5	12
4D	Table Analyzed
	Two-way ANOVA	Ordinary
	Alpha	0.05
	Source of Variation	% of total variation	P value	P value summary	Significant?
	Interaction	5.697	0.0067	**	Yes
	Row Factor	4.954	0.0031	**	Yes
	Column Factor	84.98	<0.0001	****	Yes
	ANOVA table	SS	DF	MS	F (DFn, DFd)	P value
	Interaction	76.44	2	38.22	F (2, 12) = 7.818	P=0.0067
	Row Factor	66.47	1	66.47	F (1, 12) = 13.60	P=0.0031
	Column Factor	1140	2	570.1	F (2, 12) = 116.6	P<0.0001
	Residual	58.67	12	4.889
	Difference between row means
	Mean of Row 1	10.02
	Mean of Row 2	6.178
	Difference between means	3.843
	SE of difference	1.042
	95% CI of difference	1.572 to 6.114
	Data summary
	Number of columns (Column Factor)	3
	Number of rows (Row Factor)	2
	Number of values	18
	Compare cell means regardless of rows and columns
	Number of families	1
	Number of comparisons per family	15
	Alpha	0.05
	Tukey's multiple comparisons test	Mean Diff.	95.00% CI of diff.	Below threshold?	Summary
	Row 1:1: Ctrl vs. Row 1:2: Cuproptotic WT	-22.99	-29.06 to -16.93	Yes	****
	Row 1:1: Ctrl vs. Row 1:3: Cuproptotic HMGB1KD Calu1	-4.07	-10.13 to 1.994	No	ns
	Row 1:1: Ctrl vs. Row 2:1: Ctrl	0	-6.064 to 6.064	No	ns
	Row 1:1: Ctrl vs. Row 2:2: Cuproptotic WT	-13.43	-19.50 to -7.369	Yes	****
	Row 1:1: Ctrl vs. Row 2:3: Cuproptotic HMGB1KD Calu1	-2.1	-8.164 to 3.964	No	ns
	Row 1:2: Cuproptotic WT vs. Row 1:3: Cuproptotic HMGB1KD Calu1	18.92	12.86 to 24.99	Yes	****
	Row 1:2: Cuproptotic WT vs. Row 2:1: Ctrl	22.99	16.93 to 29.06	Yes	****
	Row 1:2: Cuproptotic WT vs. Row 2:2: Cuproptotic WT	9.56	3.496 to 15.62	Yes	**
	Row 1:2: Cuproptotic WT vs. Row 2:3: Cuproptotic HMGB1KD Calu1	20.89	14.83 to 26.96	Yes	****
	Row 1:3: Cuproptotic HMGB1KD Calu1 vs. Row 2:1: Ctrl	4.07	-1.994 to 10.13	No	ns
	Row 1:3: Cuproptotic HMGB1KD Calu1 vs. Row 2:2: Cuproptotic WT	-9.363	-15.43 to -3.299	Yes	**
	Row 1:3: Cuproptotic HMGB1KD Calu1 vs. Row 2:3: Cuproptotic HMGB1KD Calu1	1.97	-4.094 to 8.034	No	ns
	Row 2:1: Ctrl vs. Row 2:2: Cuproptotic WT	-13.43	-19.50 to -7.369	Yes	****
	Row 2:1: Ctrl vs. Row 2:3: Cuproptotic HMGB1KD Calu1	-2.1	-8.164 to 3.964	No	ns
	Row 2:2: Cuproptotic WT vs. Row 2:3: Cuproptotic HMGB1KD Calu1	11.33	5.269 to 17.40	Yes	***
	Test details	Mean 1	Mean 2	Mean Diff.	SE of diff.
	Row 1:1: Ctrl vs. Row 1:2: Cuproptotic WT	1	23.99	-22.99	1.805
	Row 1:1: Ctrl vs. Row 1:3: Cuproptotic HMGB1KD Calu1	1	5.07	-4.07	1.805
	Row 1:1: Ctrl vs. Row 2:1: Ctrl	1	1	0	1.805
	Row 1:1: Ctrl vs. Row 2:2: Cuproptotic WT	1	14.43	-13.43	1.805
	Row 1:1: Ctrl vs. Row 2:3: Cuproptotic HMGB1KD Calu1	1	3.1	-2.1	1.805
	Row 1:2: Cuproptotic WT vs. Row 1:3: Cuproptotic HMGB1KD Calu1	23.99	5.07	18.92	1.805
	Row 1:2: Cuproptotic WT vs. Row 2:1: Ctrl	23.99	1	22.99	1.805
	Row 1:2: Cuproptotic WT vs. Row 2:2: Cuproptotic WT	23.99	14.43	9.56	1.805
	Row 1:2: Cuproptotic WT vs. Row 2:3: Cuproptotic HMGB1KD Calu1	23.99	3.1	20.89	1.805
	Row 1:3: Cuproptotic HMGB1KD Calu1 vs. Row 2:1: Ctrl	5.07	1	4.07	1.805
	Row 1:3: Cuproptotic HMGB1KD Calu1 vs. Row 2:2: Cuproptotic WT	5.07	14.43	-9.363	1.805
	Row 1:3: Cuproptotic HMGB1KD Calu1 vs. Row 2:3: Cuproptotic HMGB1KD Calu1	5.07	3.1	1.97	1.805
	Row 2:1: Ctrl vs. Row 2:2: Cuproptotic WT	1	14.43	-13.43	1.805
	Row 2:1: Ctrl vs. Row 2:3: Cuproptotic HMGB1KD Calu1	1	3.1	-2.1	1.805
	Row 2:2: Cuproptotic WT vs. Row 2:3: Cuproptotic HMGB1KD Calu1	14.43	3.1	11.33	1.805
4E	Table Analyzed
	Two-way ANOVA	Ordinary
	Alpha	0.05
	Source of Variation	% of total variation	P value	P value summary	Significant?
	Interaction	8.665	<0.0001	****	Yes
	Row Factor	5.347	<0.0001	****	Yes
	Column Factor	82.74	<0.0001	****	Yes
	ANOVA table	SS	DF	MS	F (DFn, DFd)	P value
	Interaction	162.1	5	32.42	F (5, 24) = 12.80	P<0.0001
	Row Factor	100	1	100	F (1, 24) = 39.50	P<0.0001
	Column Factor	1548	5	309.6	F (5, 24) = 122.2	P<0.0001
	Residual	60.78	24	2.533
	Difference between row means
	Mean of Row 1	7.723
	Mean of Row 2	4.389
	Difference between means	3.334
	SE of difference	0.5305
	95% CI of difference	2.239 to 4.429
	Data summary
	Number of columns (Column Factor)	6
	Number of rows (Row Factor)	2
	Number of values	36
	Compare cell means regardless of rows and columns
	Number of families	1
	Number of comparisons per family	66
	Alpha	0.05
	Tukey's multiple comparisons test	Mean Diff.	95.00% CI of diff.	Below threshold?	Summary	Adjusted P Value
	Row 1:1: Ctrl vs. Row 1:2: Cuproptotic WT	-17.6	-22.29 to -12.92	Yes	****	<0.0001
	Row 1:1: Ctrl vs. Row 1:3: Ctrl	0	-4.685 to 4.685	No	ns	>0.9999
	Row 1:1: Ctrl vs. Row 1:4: Cuproptotic WT	-2.787	-7.472 to 1.898	No	ns	0.5993
	Row 1:1: Ctrl vs. Row 1:5: Ctrl	0	-4.685 to 4.685	No	ns	>0.9999
	Row 1:1: Ctrl vs. Row 1:6: Cuproptotic WT	-19.95	-24.63 to -15.26	Yes	****	<0.0001
	Row 1:1: Ctrl vs. Row 2:1: Ctrl	0	-4.685 to 4.685	No	ns	>0.9999
	Row 1:1: Ctrl vs. Row 2:2: Cuproptotic WT	-10.79	-15.48 to -6.108	Yes	****	<0.0001
	Row 1:1: Ctrl vs. Row 2:3: Ctrl	0	-4.685 to 4.685	No	ns	>0.9999
	Row 1:1: Ctrl vs. Row 2:4: Cuproptotic WT	-0.7367	-5.422 to 3.948	No	ns	>0.9999
	Row 1:1: Ctrl vs. Row 2:5: Ctrl	0	-4.685 to 4.685	No	ns	>0.9999
	Row 1:1: Ctrl vs. Row 2:6: Cuproptotic WT	-8.803	-13.49 to -4.118	Yes	****	<0.0001
	Row 1:2: Cuproptotic WT vs. Row 1:3: Ctrl	17.6	12.92 to 22.29	Yes	****	<0.0001
	Row 1:2: Cuproptotic WT vs. Row 1:4: Cuproptotic WT	14.82	10.13 to 19.50	Yes	****	<0.0001
	Row 1:2: Cuproptotic WT vs. Row 1:5: Ctrl	17.6	12.92 to 22.29	Yes	****	<0.0001
	Row 1:2: Cuproptotic WT vs. Row 1:6: Cuproptotic WT	-2.343	-7.028 to 2.342	No	ns	0.8012
	Row 1:2: Cuproptotic WT vs. Row 2:1: Ctrl	17.6	12.92 to 22.29	Yes	****	<0.0001
	Row 1:2: Cuproptotic WT vs. Row 2:2: Cuproptotic WT	6.81	2.125 to 11.50	Yes	**	0.0011
	Row 1:2: Cuproptotic WT vs. Row 2:3: Ctrl	17.6	12.92 to 22.29	Yes	****	<0.0001
	Row 1:2: Cuproptotic WT vs. Row 2:4: Cuproptotic WT	16.87	12.18 to 21.55	Yes	****	<0.0001
	Row 1:2: Cuproptotic WT vs. Row 2:5: Ctrl	17.6	12.92 to 22.29	Yes	****	<0.0001
	Row 1:2: Cuproptotic WT vs. Row 2:6: Cuproptotic WT	8.8	4.115 to 13.49	Yes	****	<0.0001
	Row 1:3: Ctrl vs. Row 1:4: Cuproptotic WT	-2.787	-7.472 to 1.898	No	ns	0.5993
	Row 1:3: Ctrl vs. Row 1:5: Ctrl	0	-4.685 to 4.685	No	ns	>0.9999
	Row 1:3: Ctrl vs. Row 1:6: Cuproptotic WT	-19.95	-24.63 to -15.26	Yes	****	<0.0001
	Row 1:3: Ctrl vs. Row 2:1: Ctrl	0	-4.685 to 4.685	No	ns	>0.9999
	Row 1:3: Ctrl vs. Row 2:2: Cuproptotic WT	-10.79	-15.48 to -6.108	Yes	****	<0.0001
	Row 1:3: Ctrl vs. Row 2:3: Ctrl	0	-4.685 to 4.685	No	ns	>0.9999
	Row 1:3: Ctrl vs. Row 2:4: Cuproptotic WT	-0.7367	-5.422 to 3.948	No	ns	>0.9999
	Row 1:3: Ctrl vs. Row 2:5: Ctrl	0	-4.685 to 4.685	No	ns	>0.9999
	Row 1:3: Ctrl vs. Row 2:6: Cuproptotic WT	-8.803	-13.49 to -4.118	Yes	****	<0.0001
	Row 1:4: Cuproptotic WT vs. Row 1:5: Ctrl	2.787	-1.898 to 7.472	No	ns	0.5993
	Row 1:4: Cuproptotic WT vs. Row 1:6: Cuproptotic WT	-17.16	-21.85 to -12.47	Yes	****	<0.0001
	Row 1:4: Cuproptotic WT vs. Row 2:1: Ctrl	2.787	-1.898 to 7.472	No	ns	0.5993
	Row 1:4: Cuproptotic WT vs. Row 2:2: Cuproptotic WT	-8.007	-12.69 to -3.322	Yes	***	0.0001
	Row 1:4: Cuproptotic WT vs. Row 2:3: Ctrl	2.787	-1.898 to 7.472	No	ns	0.5993
	Row 1:4: Cuproptotic WT vs. Row 2:4: Cuproptotic WT	2.05	-2.635 to 6.735	No	ns	0.9011
	Row 1:4: Cuproptotic WT vs. Row 2:5: Ctrl	2.787	-1.898 to 7.472	No	ns	0.5993
	Row 1:4: Cuproptotic WT vs. Row 2:6: Cuproptotic WT	-6.017	-10.70 to -1.332	Yes	**	0.0048
	Row 1:5: Ctrl vs. Row 1:6: Cuproptotic WT	-19.95	-24.63 to -15.26	Yes	****	<0.0001
	Row 1:5: Ctrl vs. Row 2:1: Ctrl	0	-4.685 to 4.685	No	ns	>0.9999
	Row 1:5: Ctrl vs. Row 2:2: Cuproptotic WT	-10.79	-15.48 to -6.108	Yes	****	<0.0001
	Row 1:5: Ctrl vs. Row 2:3: Ctrl	0	-4.685 to 4.685	No	ns	>0.9999
	Row 1:5: Ctrl vs. Row 2:4: Cuproptotic WT	-0.7367	-5.422 to 3.948	No	ns	>0.9999
	Row 1:5: Ctrl vs. Row 2:5: Ctrl	0	-4.685 to 4.685	No	ns	>0.9999
	Row 1:5: Ctrl vs. Row 2:6: Cuproptotic WT	-8.803	-13.49 to -4.118	Yes	****	<0.0001
	Row 1:6: Cuproptotic WT vs. Row 2:1: Ctrl	19.95	15.26 to 24.63	Yes	****	<0.0001
	Row 1:6: Cuproptotic WT vs. Row 2:2: Cuproptotic WT	9.153	4.468 to 13.84	Yes	****	<0.0001
	Row 1:6: Cuproptotic WT vs. Row 2:3: Ctrl	19.95	15.26 to 24.63	Yes	****	<0.0001
	Row 1:6: Cuproptotic WT vs. Row 2:4: Cuproptotic WT	19.21	14.52 to 23.90	Yes	****	<0.0001
	Row 1:6: Cuproptotic WT vs. Row 2:5: Ctrl	19.95	15.26 to 24.63	Yes	****	<0.0001
	Row 1:6: Cuproptotic WT vs. Row 2:6: Cuproptotic WT	11.14	6.458 to 15.83	Yes	****	<0.0001
	Row 2:1: Ctrl vs. Row 2:2: Cuproptotic WT	-10.79	-15.48 to -6.108	Yes	****	<0.0001
	Row 2:1: Ctrl vs. Row 2:3: Ctrl	0	-4.685 to 4.685	No	ns	>0.9999
	Row 2:1: Ctrl vs. Row 2:4: Cuproptotic WT	-0.7367	-5.422 to 3.948	No	ns	>0.9999
	Row 2:1: Ctrl vs. Row 2:5: Ctrl	0	-4.685 to 4.685	No	ns	>0.9999
	Row 2:1: Ctrl vs. Row 2:6: Cuproptotic WT	-8.803	-13.49 to -4.118	Yes	****	<0.0001
	Row 2:2: Cuproptotic WT vs. Row 2:3: Ctrl	10.79	6.108 to 15.48	Yes	****	<0.0001
	Row 2:2: Cuproptotic WT vs. Row 2:4: Cuproptotic WT	10.06	5.372 to 14.74	Yes	****	<0.0001
	Row 2:2: Cuproptotic WT vs. Row 2:5: Ctrl	10.79	6.108 to 15.48	Yes	****	<0.0001
	Row 2:2: Cuproptotic WT vs. Row 2:6: Cuproptotic WT	1.99	-2.695 to 6.675	No	ns	0.9167
	Row 2:3: Ctrl vs. Row 2:4: Cuproptotic WT	-0.7367	-5.422 to 3.948	No	ns	>0.9999
	Row 2:3: Ctrl vs. Row 2:5: Ctrl	0	-4.685 to 4.685	No	ns	>0.9999
	Row 2:3: Ctrl vs. Row 2:6: Cuproptotic WT	-8.803	-13.49 to -4.118	Yes	****	<0.0001
	Row 2:4: Cuproptotic WT vs. Row 2:5: Ctrl	0.7367	-3.948 to 5.422	No	ns	>0.9999
	Row 2:4: Cuproptotic WT vs. Row 2:6: Cuproptotic WT	-8.067	-12.75 to -3.382	Yes	***	0.0001
	Row 2:5: Ctrl vs. Row 2:6: Cuproptotic WT	-8.803	-13.49 to -4.118	Yes	****	<0.0001
	Test details	Mean 1	Mean 2	Mean Diff.	SE of diff.	N1
	Row 1:1: Ctrl vs. Row 1:2: Cuproptotic WT	1	18.6	-17.6	1.299	3
	Row 1:1: Ctrl vs. Row 1:3: Ctrl	1	1	0	1.299	3
	Row 1:1: Ctrl vs. Row 1:4: Cuproptotic WT	1	3.787	-2.787	1.299	3
	Row 1:1: Ctrl vs. Row 1:5: Ctrl	1	1	0	1.299	3
	Row 1:1: Ctrl vs. Row 1:6: Cuproptotic WT	1	20.95	-19.95	1.299	3
	Row 1:1: Ctrl vs. Row 2:1: Ctrl	1	1	0	1.299	3
	Row 1:1: Ctrl vs. Row 2:2: Cuproptotic WT	1	11.79	-10.79	1.299	3
	Row 1:1: Ctrl vs. Row 2:3: Ctrl	1	1	0	1.299	3
	Row 1:1: Ctrl vs. Row 2:4: Cuproptotic WT	1	1.737	-0.7367	1.299	3
	Row 1:1: Ctrl vs. Row 2:5: Ctrl	1	1	0	1.299	3
	Row 1:1: Ctrl vs. Row 2:6: Cuproptotic WT	1	9.803	-8.803	1.299	3
	Row 1:2: Cuproptotic WT vs. Row 1:3: Ctrl	18.6	1	17.6	1.299	3
	Row 1:2: Cuproptotic WT vs. Row 1:4: Cuproptotic WT	18.6	3.787	14.82	1.299	3
	Row 1:2: Cuproptotic WT vs. Row 1:5: Ctrl	18.6	1	17.6	1.299	3
	Row 1:2: Cuproptotic WT vs. Row 1:6: Cuproptotic WT	18.6	20.95	-2.343	1.299	3
	Row 1:2: Cuproptotic WT vs. Row 2:1: Ctrl	18.6	1	17.6	1.299	3
	Row 1:2: Cuproptotic WT vs. Row 2:2: Cuproptotic WT	18.6	11.79	6.81	1.299	3
	Row 1:2: Cuproptotic WT vs. Row 2:3: Ctrl	18.6	1	17.6	1.299	3
	Row 1:2: Cuproptotic WT vs. Row 2:4: Cuproptotic WT	18.6	1.737	16.87	1.299	3
	Row 1:2: Cuproptotic WT vs. Row 2:5: Ctrl	18.6	1	17.6	1.299	3
	Row 1:2: Cuproptotic WT vs. Row 2:6: Cuproptotic WT	18.6	9.803	8.8	1.299	3
	Row 1:3: Ctrl vs. Row 1:4: Cuproptotic WT	1	3.787	-2.787	1.299	3
	Row 1:3: Ctrl vs. Row 1:5: Ctrl	1	1	0	1.299	3
	Row 1:3: Ctrl vs. Row 1:6: Cuproptotic WT	1	20.95	-19.95	1.299	3
	Row 1:3: Ctrl vs. Row 2:1: Ctrl	1	1	0	1.299	3
	Row 1:3: Ctrl vs. Row 2:2: Cuproptotic WT	1	11.79	-10.79	1.299	3
	Row 1:3: Ctrl vs. Row 2:3: Ctrl	1	1	0	1.299	3
	Row 1:3: Ctrl vs. Row 2:4: Cuproptotic WT	1	1.737	-0.7367	1.299	3
	Row 1:3: Ctrl vs. Row 2:5: Ctrl	1	1	0	1.299	3
	Row 1:3: Ctrl vs. Row 2:6: Cuproptotic WT	1	9.803	-8.803	1.299	3
	Row 1:4: Cuproptotic WT vs. Row 1:5: Ctrl	3.787	1	2.787	1.299	3
	Row 1:4: Cuproptotic WT vs. Row 1:6: Cuproptotic WT	3.787	20.95	-17.16	1.299	3
	Row 1:4: Cuproptotic WT vs. Row 2:1: Ctrl	3.787	1	2.787	1.299	3
	Row 1:4: Cuproptotic WT vs. Row 2:2: Cuproptotic WT	3.787	11.79	-8.007	1.299	3
	Row 1:4: Cuproptotic WT vs. Row 2:3: Ctrl	3.787	1	2.787	1.299	3
	Row 1:4: Cuproptotic WT vs. Row 2:4: Cuproptotic WT	3.787	1.737	2.05	1.299	3
	Row 1:4: Cuproptotic WT vs. Row 2:5: Ctrl	3.787	1	2.787	1.299	3
	Row 1:4: Cuproptotic WT vs. Row 2:6: Cuproptotic WT	3.787	9.803	-6.017	1.299	3
	Row 1:5: Ctrl vs. Row 1:6: Cuproptotic WT	1	20.95	-19.95	1.299	3
	Row 1:5: Ctrl vs. Row 2:1: Ctrl	1	1	0	1.299	3
	Row 1:5: Ctrl vs. Row 2:2: Cuproptotic WT	1	11.79	-10.79	1.299	3
	Row 1:5: Ctrl vs. Row 2:3: Ctrl	1	1	0	1.299	3
	Row 1:5: Ctrl vs. Row 2:4: Cuproptotic WT	1	1.737	-0.7367	1.299	3
	Row 1:5: Ctrl vs. Row 2:5: Ctrl	1	1	0	1.299	3
	Row 1:5: Ctrl vs. Row 2:6: Cuproptotic WT	1	9.803	-8.803	1.299	3
	Row 1:6: Cuproptotic WT vs. Row 2:1: Ctrl	20.95	1	19.95	1.299	3
	Row 1:6: Cuproptotic WT vs. Row 2:2: Cuproptotic WT	20.95	11.79	9.153	1.299	3
	Row 1:6: Cuproptotic WT vs. Row 2:3: Ctrl	20.95	1	19.95	1.299	3
	Row 1:6: Cuproptotic WT vs. Row 2:4: Cuproptotic WT	20.95	1.737	19.21	1.299	3
	Row 1:6: Cuproptotic WT vs. Row 2:5: Ctrl	20.95	1	19.95	1.299	3
	Row 1:6: Cuproptotic WT vs. Row 2:6: Cuproptotic WT	20.95	9.803	11.14	1.299	3
	Row 2:1: Ctrl vs. Row 2:2: Cuproptotic WT	1	11.79	-10.79	1.299	3
	Row 2:1: Ctrl vs. Row 2:3: Ctrl	1	1	0	1.299	3
	Row 2:1: Ctrl vs. Row 2:4: Cuproptotic WT	1	1.737	-0.7367	1.299	3
	Row 2:1: Ctrl vs. Row 2:5: Ctrl	1	1	0	1.299	3
	Row 2:1: Ctrl vs. Row 2:6: Cuproptotic WT	1	9.803	-8.803	1.299	3
	Row 2:2: Cuproptotic WT vs. Row 2:3: Ctrl	11.79	1	10.79	1.299	3
	Row 2:2: Cuproptotic WT vs. Row 2:4: Cuproptotic WT	11.79	1.737	10.06	1.299	3
	Row 2:2: Cuproptotic WT vs. Row 2:5: Ctrl	11.79	1	10.79	1.299	3
	Row 2:2: Cuproptotic WT vs. Row 2:6: Cuproptotic WT	11.79	9.803	1.99	1.299	3
	Row 2:3: Ctrl vs. Row 2:4: Cuproptotic WT	1	1.737	-0.7367	1.299	3
	Row 2:3: Ctrl vs. Row 2:5: Ctrl	1	1	0	1.299	3
	Row 2:3: Ctrl vs. Row 2:6: Cuproptotic WT	1	9.803	-8.803	1.299	3
	Row 2:4: Cuproptotic WT vs. Row 2:5: Ctrl	1.737	1	0.7367	1.299	3
	Row 2:4: Cuproptotic WT vs. Row 2:6: Cuproptotic WT	1.737	9.803	-8.067	1.299	3
	Row 2:5: Ctrl vs. Row 2:6: Cuproptotic WT	1	9.803	-8.803	1.299	3
