# Supplementary material for: HMGB1 is a mediator of cuproptosis-related sterile inflammation
Source: Front Cell Dev Biol. 2022 Sep 21;10:996307. doi: 10.3389/fcell.2022.996307 (PMC9534480; doi:10.3389/fcell.2022.996307)
Supplement: Supplementary file 3 [file Table1.XLSX]

## Sheet: Sheet1
1A	1: Ctrl			2: Elesclomol (36 h)			3: CuCl2 (36 h)			4: ES-Cu (3 h)			5: ES-Cu (6 h)			6: ES-Cu (12 h)			7: ES-Cu (24 h)			8: ES-Cu (36 h)
	1.23	1.25	1.36	5.34	5.63	4.56	3.25	2.54	1.57	1.34	1.05	1.06	2.1	1.92	1.94	11.56	16.43	15.93	46.45	34.25	40.56	65.47	57.73	55.97
1B	1: Ctrl			2: Elesclomol (36 h)			3: CuCl2 (36 h)			4: ES-Cu (3 h)			5: ES-Cu (6 h)			6: ES-Cu (12 h)			7: ES-Cu (24 h)			8: ES-Cu (36 h)
	0.04	0.02	0.04	1.14	1.45	0.36	1.25	0.43	1.14	1.12	1.12	0.53	4.23	1.06	3.43	3.23	6.65	5.02	8.92	7.53	10.23	15.63	15.07	9.84
1C	1: Ctrl			2: Elesclomol (36 h)			3: CuCl2 (36 h)			4: ES-Cu (3 h)			5: ES-Cu (6 h)			6: ES-Cu (12 h)			7: ES-Cu (24 h)			8: ES-Cu (36 h)
	0.12	0.21	0.05	3.46	3.53	1.65	0.23	0.05	0.06	2.35	2.63	2.14	3.53	1.92	2.65	14.23	16.74	16.93	34.23	27.64	25.64	58.23	45.64	49.44
1D	1: Ctrl			2: Elesclomol (36 h)			3: CuCl2 (36 h)			4: ES-Cu (3 h)			5: ES-Cu (6 h)			6: ES-Cu (12 h)			7: ES-Cu (24 h)			8: ES-Cu (36 h)
	1.23	1.32	0.05	2.46	2.43	3.23	1.45	1.05	1.57	2.54	2.43	3.34	7.3	6.59	5.23	9.31	13.25	12.57	18.23	15.3	19.2	21.12	25.34	29.87
1E	1: Ctrl			2: Elesclomol (36 h)			3: CuCl2 (36 h)			4: ES-Cu (3 h)			5: ES-Cu (6 h)			6: ES-Cu (12 h)			7: ES-Cu (24 h)			8: ES-Cu (36 h)
	0.25	1.1	0.08	1.42	1.94	1.54	0.43	0.47	0.19	1.35	2.4	1.92	2.46	1.3	1.65	3.2	2.35	2.64	2.56	8.74	5.34	13.65	7.36	4.64
1F	1: Ctrl			2: Elesclomol (36 h)			3: CuCl2 (36 h)			4: ES-Cu (3 h)			5: ES-Cu (6 h)			6: ES-Cu (12 h)			7: ES-Cu (24 h)			8: ES-Cu (36 h)
	0.43	0.35	0.36	1.12	1.53	1.05	0.56	0.98	0.67	0.45	0.65	2.3	1.43	1.74	1.95	1.23	1.63	2.32	2.63	3.57	1.32	4.56	5.3	4.56
1G	1: Ctrl			2: ES-Cu			3: ES-Cu+tetrathiomolybdate			4: ES-Cu+Z-VAD-FMK			5: ES-Cu+necrostatin-1			6: ES-Cu+ferrostatin-1			7: ES-Cu+MitoQ10
	1.6	1.3	2.54	43.12	46.76	41.24	4.65	8.28	4.36	49.23	40.14	43.23	43.21	46.75	39.25	39.21	37.22	34.89	38.21	37.21	34.82
1H	1: Ctrl			2: ES-Cu			3: ES-Cu+tetrathiomolybdate			4: ES-Cu+Z-VAD-FMK			5: ES-Cu+necrostatin-1			6: ES-Cu+ferrostatin-1			7: ES-Cu+MitoQ10
	0.2	0.32	0.14	8.9	13.21	9.43	1.43	1.54	0.36	8.92	14.23	11.4	10.43	13.21	8.91	8.23	7.92	10.15	10.2	7.82	7.92
1I	1: Ctrl			2: ES-Cu			3: ES-Cu+MitoQ10
	100	100	100	142.35	139.25	150.63	103.41	113.26	109.64
2A	1: Ctrl			2: ES-Cu (6 h)			3: ES-Cu (24 h)			4: ES-Cu (36 h)
	1	1	1	0.93	0.94	0.92	0.76	0.64	0.65	0.54	0.52	0.38
2B	1: Ctrl			2: ES-Cu (6 h)			3: ES-Cu (24 h)			4: ES-Cu (36 h)
	100	100	100	95.3	98.2	89.34	63.23	70.21	71.34	52.35	48.54	45.66
2E	1: Ctrl			2: ES-Cu (3 h)			3: ES-Cu (6 h)			4: ES-Cu (12 h)			5: ES-Cu (24 h)			6: ES-Cu (36 h)
	1.04	0.53	1.15	1.5	2.1	1.04	2.65	3.44	1.92	13.2	17.23	17.53	42.25	38.32	48.1	54.36	50.54	58.23
	1.53	1.56	1.43	1.07	2.41	1.43	1.93	1.53	1.54	2.35	2.64	4.32	7.34	9.23	6.88	8.23	9.45	15.97
2F	1: Ctrl			2: ES-Cu (3 h)			3: ES-Cu (6 h)			4: ES-Cu (12 h)			5: ES-Cu (24 h)			6: ES-Cu (36 h)
	0.03	0.05	0.04	0.34	0.43	0.24	2.65	3.05	4.23	6.6	7.34	6.02	9.63	9.23	12.32	11.23	13.21	18.23
	0.05	0.05	0.05	0.16	0.14	0.54	0.4	0.13	0.36	1.04	1.05	1.23	1.4	1.04	2.31	1.5	1.2	4.63
2H	1: Ctrl			2: ES-Cu (3 h)			3: ES-Cu (6 h)			4: ES-Cu (12 h)			5: ES-Cu (24 h)			6: ES-Cu (36 h)
	1.32	0.57	1.25	1.6	2.54	1.53	2.54	1.6	3.42	15.3	10.56	14.2	34.64	33.26	39	43.36	66.45	46.37
	1.43	1.64	2.1	1.57	1.84	1.37	2.36	3.53	0.84	0.63	3.52	2.56	10.12	5.37	6.35	10.15	19.23	7.48
2I	1: Ctrl			2: ES-Cu (3 h)			3: ES-Cu (6 h)			4: ES-Cu (12 h)			5: ES-Cu (24 h)			6: ES-Cu (36 h)
	0.23	0.14	0.14	0.43	0.64	0.64	2.6	2.35	3.23	4.5	6.45	6.7	13.73	14.5	10.24	14.25	17.37	15.62
	0.25	0.5	0.03	0.23	0.45	0.12	1.01	0.43	0.32	0.63	1.64	0.43	2.3	1.45	1.63	1.52	3.25	5.23
4B	1: Ctrl			2: Cuproptotic WT			3: Cuproptotic hmgb1-/- MEFs
	1	1	1	18.23	19.32	17.43	4.55	4.02	3.45
	1	1	1	10.87	12.78	9.03	1.23	1.05	3.21
4D	1: Ctrl			2: Cuproptotic WT			3: Cuproptotic HMGB1KD Calu1
	1	1	1	26.3	20.34	25.34	3.23	5.64	6.34
	1	1	1	15.53	17.23	10.54	2.56	1.34	5.4
4E	1: Ctrl			2: Cuproptotic WT			3: Ctrl			4: Cuproptotic WT			5: Ctrl			6: Cuproptotic WT
	1	1	1	17.23	20.35	18.23	1	1	1	4.23	3.23	3.9	1	1	1	24.53	20.74	17.57
	1	1	1	11.23	15.23	8.92	1	1	1	1.94	1.74	1.53	1	1	1	10.74	11.47	7.2
